# Supplementary material for: Whole-genome sequencing of copy number variation analysis in Ethiopian cattle reveals adaptations to diverse environments
Source: BMC Genomics. 2024 Nov 15;25:1088. doi: 10.1186/s12864-024-10936-5 (PMC11566455; doi:10.1186/s12864-024-10936-5)
Supplement: Supplementary file 1 — Supplementary Material 1 [file 12864_2024_10936_MOESM1_ESM.xlsx]

## Sheet: Table S1
Table S1. Sequence alignment metrics, including mapping rate, coverage, and mean depth of samples
Sample	Average_depth(x)	Coverage(%)	Mapped(%)
Abigar1	12.76	98.44	99.3
Abigar2	16.87	98.51	99.81
Abigar3	16.58	98.53	99.54
Abigar4	14.12	98.5	95.27
Abigar5	14.9	98.53	95.38
Abigar6	12.52	98.43	92.04
Abigar7	13.07	98.48	94.83
Abigar8	12.8	98.44	89.87
Abigar9	15.46	98.55	99.65
Abigar10	16.24	98.58	92.1
Fellata1	15.91	98.51	96.94
Fellata2	13.76	98.43	90.34
Fellata3	15.03	98.49	92.4
Fellata4	12.75	97.71	67.8
Fellata5	21.63	98.57	99.9
Fellata6	14.02	98.24	91.39
Fellata7	12.55	98.16	79.03
Fellata8	14.88	98.48	92.68
Fellata9	12.74	98.38	92.51
Fellata10	13.95	98.5	90.74
GojjamH1	15.69	98.46	98.2
GojjamH2	16.82	98.44	97.05
GojjamH3	12.11	98.37	91.02
GojjamH4	14.99	98.5	97.34
GojjamH5	19.01	98.55	98.53
GojjamH6	12.39	98.39	92.25
GojjamH7	13.73	98.4	92.97
GojjamH8	15.1	98.46	99.86
GojjamH9	15.11	98.43	93.52
GojjamH10	15.02	98.48	99.87

## Sheet: Table S2
Table S2. fully or partially overlapped genes of our CNVRs
Gene stable ID	Gene start (bp)	Gene end (bp)	CHROM	Gene name	Gene type	Gene description
ENSBTAG00000039738	31745649	31829058	3	TMIGD3	protein_coding	transmembrane and immunoglobulin domain containing 3 [Source:VGNC Symbol;Acc:VGNC:50194]
ENSBTAG00000012555	33088523	33095448	3	RBM15	protein_coding	RNA binding motif protein 15 [Source:VGNC Symbol;Acc:VGNC:33787]
ENSBTAG00000000888	10996224	11091367	3	SPTA1	protein_coding	spectrin alpha, erythrocytic 1 [Source:VGNC Symbol;Acc:VGNC:35250]
ENSBTAG00000038426	11698349	11717375	3	CD1B	protein_coding	CD1b molecule [Source:NCBI gene (formerly Entrezgene);Acc:509004]
ENSBTAG00000039189	11722013	11725250	3		protein_coding
ENSBTAG00000039993	11914670	11919678	3	CD1D	protein_coding	CD1D antigen, d polypeptide [Source:NCBI gene (formerly Entrezgene);Acc:516046]
ENSBTAG00000005439	34726393	34805116	3	EEIG2	protein_coding	EEIG family member 2 [Source:VGNC Symbol;Acc:VGNC:54425]
ENSBTAG00000021217	40305057	40530663	3	COL11A1	protein_coding	collagen type XI alpha 1 chain [Source:VGNC Symbol;Acc:VGNC:50080]
ENSBTAG00000019695	105894662	105974325	3	RLF	protein_coding	RLF zinc finger [Source:VGNC Symbol;Acc:VGNC:33990]
ENSBTAG00000031358	45408337	46330781	3	DPYD	protein_coding	dihydropyrimidine dehydrogenase [Source:VGNC Symbol;Acc:VGNC:28193]
ENSBTAG00000008023	107046910	107104902	3	RHBDL2	protein_coding	rhomboid like 2 [Source:VGNC Symbol;Acc:VGNC:33936]
ENSBTAG00000006235	16625276	16664624	3	INTS3	protein_coding	integrator complex subunit 3 [Source:VGNC Symbol;Acc:VGNC:30229]
ENSBTAG00000012471	16711945	16723007	3	ILF2	protein_coding	interleukin enhancer binding factor 2 [Source:VGNC Symbol;Acc:VGNC:30175]
ENSBTAG00000055126	17924015	17931004	3	LCE1B	protein_coding	late cornified envelope 1B [Source:NCBI gene (formerly Entrezgene);Acc:786307]
ENSBTAG00000018739	50994444	51122558	3	RPAP2	protein_coding	RNA polymerase II associated protein 2 [Source:VGNC Symbol;Acc:VGNC:34099]
ENSBTAG00000020856	51980905	52089071	3	HFM1	protein_coding	helicase for meiosis 1 [Source:VGNC Symbol;Acc:VGNC:29832]
ENSBTAG00000002724	20016351	20036229	3	HORMAD1	protein_coding	HORMA domain containing 1 [Source:VGNC Symbol;Acc:VGNC:55235]
ENSBTAG00000020357	20036707	20083521	3	GOLPH3L	protein_coding	golgi phosphoprotein 3 like [Source:VGNC Symbol;Acc:VGNC:29493]
ENSBTAG00000007123	20098776	20104404	3	ENSA	protein_coding	endosulfine alpha [Source:VGNC Symbol;Acc:VGNC:50171]
ENSBTAG00000031186	54583803	54594324	3	GBP6	protein_coding	guanylate binding protein family, member 6 [Source:NCBI gene (formerly Entrezgene);Acc:533657]
ENSBTAG00000021900	55066989	55200622	3	PKN2	protein_coding	protein kinase N2 [Source:VGNC Symbol;Acc:VGNC:32946]
ENSBTAG00000016730	20409567	20423408	3	ANP32E	protein_coding	acidic nuclear phosphoprotein 32 family member E [Source:VGNC Symbol;Acc:VGNC:25959]
ENSBTAG00000026181	113300772	113425176	3	UGT1A6	protein_coding	UDP glucuronosyltransferase 1 family, polypeptide A6 [Source:NCBI gene (formerly Entrezgene);Acc:286792]
ENSBTAG00000014387	22528348	22542857	3	PRKAB2	protein_coding	protein kinase AMP-activated non-catalytic subunit beta 2 [Source:VGNC Symbol;Acc:VGNC:33320]
ENSBTAG00000016982	59055510	59090386	3	MCOLN3	protein_coding	mucolipin TRP cation channel 3 [Source:VGNC Symbol;Acc:VGNC:31320]
ENSBTAG00000020010	59526632	59586510	3	SPATA1	protein_coding	spermatosis associated 1 [Source:VGNC Symbol;Acc:VGNC:55684]
ENSBTAG00000012305	62436807	63147752	3	ADGRL2	protein_coding	adhesion G protein-coupled receptor L2 [Source:VGNC Symbol;Acc:VGNC:53846]
ENSBTAG00000032071	28332011	28486280	3	SYCP1	protein_coding	synaptonemal complex protein 1 [Source:VGNC Symbol;Acc:VGNC:35508]
ENSBTAG00000013253	120665994	120709495	3	THAP4	protein_coding	THAP domain containing 4 [Source:VGNC Symbol;Acc:VGNC:55691]
ENSBTAG00000017419	66975443	67094023	3	ZZZ3	protein_coding	zinc finger ZZ-type containing 3 [Source:VGNC Symbol;Acc:VGNC:37397]
ENSBTAG00000014295	30657802	30701981	3	CAPZA1	protein_coding	capping actin protein of muscle Z-line subunit alpha 1 [Source:VGNC Symbol;Acc:VGNC:26756]
ENSBTAG00000014294	30702703	30844632	3	ST7L	protein_coding	suppression of tumorigenicity 7 like [Source:VGNC Symbol;Acc:VGNC:35343]
ENSBTAG00000050904	31588106	31676077	3	RAP1A	protein_coding	RAP1A, member of RAS onco family [Source:VGNC Symbol;Acc:VGNC:33715]
ENSBTAG00000055278	72812247	73845504	3	NEGR1	protein_coding	neuronal growth regulator 1 [Source:VGNC Symbol;Acc:VGNC:106836]
ENSBTAG00000015482	74830012	74922861	3	ANKRD13C	protein_coding	ankyrin repeat domain 13C [Source:VGNC Symbol;Acc:VGNC:54877]
ENSBTAG00000009338	75039363	75644478	3	LRRC7	protein_coding	leucine rich repeat containing 7 [Source:VGNC Symbol;Acc:VGNC:55251]
ENSBTAG00000008636	78957184	79406648	3	PDE4B	protein_coding	phosphodiesterase 4B [Source:VGNC Symbol;Acc:VGNC:32676]
ENSBTAG00000005910	79741920	79838382	3	LEPR	protein_coding	leptin receptor [Source:VGNC Symbol;Acc:VGNC:30843]
ENSBTAG00000003147	80444566	80584006	3	JAK1	protein_coding	Janus kinase 1 [Source:VGNC Symbol;Acc:VGNC:30364]
ENSBTAG00000016455	80788175	81022967	3	CACHD1	protein_coding	cache domain containing 1 [Source:VGNC Symbol;Acc:VGNC:26671]
ENSBTAG00000016990	91131528	91284630	3	USP24	protein_coding	ubiquitin specific peptidase 24 [Source:VGNC Symbol;Acc:VGNC:36717]
ENSBTAG00000002720	93934635	93956227	3	PRPF38A	protein_coding	pre-mRNA processing factor 38A [Source:VGNC Symbol;Acc:VGNC:33375]
ENSBTAG00000013168	15692488	15695690	4	RPA3	protein_coding	replication protein A3 [Source:VGNC Symbol;Acc:VGNC:34096]
ENSBTAG00000002869	20764660	20766198	4	ARL4A	protein_coding	ADP ribosylation factor like GTPase 4A [Source:VGNC Symbol;Acc:VGNC:26144]
ENSBTAG00000054974	90671659	91510132	4	GRM8	protein_coding	glutamate metabotropic receptor 8 [Source:VGNC Symbol;Acc:VGNC:106761]
ENSBTAG00000021905	22389767	23262263	4	DGKB	protein_coding	diacylglycerol kinase beta [Source:VGNC Symbol;Acc:VGNC:28025]
ENSBTAG00000015073	24500692	24921062	4	CRPPA	protein_coding	CDP-L-ribitol pyrophosphorylase A [Source:VGNC Symbol;Acc:VGNC:30303]
ENSBTAG00000034091	25025019	25084046	4	LRRC72	protein_coding	leucine rich repeat containing 72 [Source:VGNC Symbol;Acc:VGNC:97282]
ENSBTAG00000014074	26324012	26469689	4	SNX13	protein_coding	sorting nexin 13 [Source:VGNC Symbol;Acc:VGNC:106940]
ENSBTAG00000003751	28790424	28886703	4	MACC1	protein_coding	MET transcriptional regulator MACC1 [Source:VGNC Symbol;Acc:VGNC:53651]
ENSBTAG00000017245	94264008	94443596	4	COPG2	protein_coding	COPI coat complex subunit gamma 2 [Source:VGNC Symbol;Acc:VGNC:27597]
ENSBTAG00000014389	30225647	30305513	4	SP4	protein_coding	Sp4 transcription factor [Source:VGNC Symbol;Acc:VGNC:35155]
ENSBTAG00000014112	96940092	97744748	4	EXOC4	protein_coding	exocyst complex component 4 [Source:VGNC Symbol;Acc:VGNC:28648]
ENSBTAG00000002317	100885905	100995239	4	PTN	protein_coding	pleiotrophin [Source:VGNC Symbol;Acc:VGNC:33521]
ENSBTAG00000019980	101062654	101568352	4	DGKI	protein_coding	diacylglycerol kinase iota [Source:VGNC Symbol;Acc:VGNC:28030]
ENSBTAG00000020453	105219646	105231958	4	CLEC5A	protein_coding	C-type lectin domain containing 5A [Source:VGNC Symbol;Acc:VGNC:27435]
ENSBTAG00000046152	105285315	105466927	4	MGAM	protein_coding	maltase-glucoamylase [Source:VGNC Symbol;Acc:VGNC:31446]
ENSBTAG00000004575	31618071	31751438	4	HYCC1	protein_coding	hyccin PI4KA lipid kinase complex subunit 1 [Source:VGNC Symbol;Acc:VGNC:28724]
ENSBTAG00000054424	107701708	108020989	4		protein_coding
ENSBTAG00000017676	107718449	108101163	4	TPK1	protein_coding	thiamin pyrophosphokinase 1 [Source:VGNC Symbol;Acc:VGNC:36251]
ENSBTAG00000030940	113112102	113120508	4	GIMAP7	protein_coding	GTPase, IMAP family member 7 [Source:NCBI gene (formerly Entrezgene);Acc:510988]
ENSBTAG00000008550	113276469	113287212	4	GIMAP7	protein_coding	GTPase, IMAP family member 7 [Source:NCBI gene (formerly Entrezgene);Acc:100125415]
ENSBTAG00000004894	113328043	113338736	4	GIMAP5	protein_coding	GTPase, IMAP family member 5 [Source:NCBI gene (formerly Entrezgene);Acc:505013]
ENSBTAG00000045535	114477816	114533940	4	GALNTL5	protein_coding	polypeptide N-acetylgalactosaminyltransferase like 5 [Source:VGNC Symbol;Acc:VGNC:29237]
ENSBTAG00000021941	116115071	116898738	4	DPP6	protein_coding	dipeptidyl peptidase like 6 [Source:VGNC Symbol;Acc:VGNC:106716]
ENSBTAG00000010243	117366283	117462802	4	RBM33	protein_coding	RNA binding motif protein 33 [Source:VGNC Symbol;Acc:VGNC:33797]
ENSBTAG00000004958	118732679	119258101	4	PTPRN2	protein_coding	protein tyrosine phosphatase receptor type N2 [Source:VGNC Symbol;Acc:VGNC:106884]
ENSBTAG00000014920	36966817	37237011	4	SEMA3E	protein_coding	semaphorin 3E [Source:VGNC Symbol;Acc:VGNC:34430]
ENSBTAG00000008641	40574285	40629320	4	GNAT3	protein_coding	G protein subunit alpha transducin 3 [Source:VGNC Symbol;Acc:VGNC:29456]
ENSBTAG00000016324	44146960	44363428	4	FBXL13	protein_coding	F-box and leucine rich repeat protein 13 [Source:VGNC Symbol;Acc:VGNC:53643]
ENSBTAG00000024379	44155991	44279731	4	LRRC17	protein_coding	leucine rich repeat containing 17 [Source:VGNC Symbol;Acc:VGNC:52798]
ENSBTAG00000009207	46202241	46292635	4	KMT2E	protein_coding	lysine methyltransferase 2E (inactive) [Source:VGNC Symbol;Acc:VGNC:30694]
ENSBTAG00000005524	48265379	48296503	4	HBP1	protein_coding	HMG-box transcription factor 1 [Source:VGNC Symbol;Acc:VGNC:29767]
ENSBTAG00000005526	48291963	48507532	4	COG5	protein_coding	component of oligomeric golgi complex 5 [Source:VGNC Symbol;Acc:VGNC:53634]
ENSBTAG00000014228	52282339	52499410	4	TFEC	protein_coding	transcription factor EC [Source:VGNC Symbol;Acc:VGNC:35789]
ENSBTAG00000004398	56808963	57722182	4	IMMP2L	protein_coding	inner mitochondrial membrane peptidase subunit 2 [Source:VGNC Symbol;Acc:VGNC:57350]
ENSBTAG00000021869	59588215	59594296	4	THAP5	protein_coding	THAP domain containing 5 [Source:VGNC Symbol;Acc:VGNC:35823]
ENSBTAG00000018909	67314290	67752296	4	CREB5	protein_coding	cAMP responsive element binding protein 5 [Source:VGNC Symbol;Acc:VGNC:106699]
ENSBTAG00000019024	67992971	68321145	4	JAZF1	protein_coding	JAZF zinc finger 1 [Source:VGNC Symbol;Acc:VGNC:30372]
ENSBTAG00000005650	69125496	69297030	4	SKAP2	protein_coding	src kinase associated phosphoprotein 2 [Source:VGNC Symbol;Acc:VGNC:34646]
ENSBTAG00000004136	69748359	69782790	4	NFE2L3	protein_coding	NFE2 like bZIP transcription factor 3 [Source:VGNC Symbol;Acc:VGNC:32037]
ENSBTAG00000019445	70699194	70727802	4	C4H7orf31	protein_coding	chromosome 4 C7orf31 homolog [Source:VGNC Symbol;Acc:VGNC:52720]
ENSBTAG00000010609	71959160	72031056	4	STK31	protein_coding	serine/threonine kinase 31 [Source:HGNC Symbol;Acc:HGNC:11407]
ENSBTAG00000008143	77478669	77515252	4	STK17A	protein_coding	serine/threonine kinase 17a [Source:VGNC Symbol;Acc:VGNC:53673]
ENSBTAG00000001528	80952446	81075991	4	CDK13	protein_coding	cyclin dependent kinase 13 [Source:VGNC Symbol;Acc:VGNC:27118]
ENSBTAG00000004380	56997911	57009477	5	STAT2	protein_coding	signal transducer and activator of transcription 2 [Source:VGNC Symbol;Acc:VGNC:35370]
ENSBTAG00000014697	57140987	57161786	5	SMARCC2	protein_coding	SWI/SNF related, matrix associated, actin dependent regulator of chromatin subfamily c member 2 [Source:VGNC Symbol;Acc:VGNC:34992]
ENSBTAG00000010799	57161869	57164985	5	MYL6	protein_coding	myosin light chain 6 [Source:VGNC Symbol;Acc:VGNC:50223]
ENSBTAG00000004021	57339030	57344446	5	CDK2	protein_coding	cyclin dependent kinase 2 [Source:VGNC Symbol;Acc:VGNC:27123]
ENSBTAG00000012029	100504892	100630214	5	KLRB1	protein_coding	killer cell lectin like receptor B1 [Source:VGNC Symbol;Acc:VGNC:30684]
ENSBTAG00000001509	60480235	60548556	5	ELK3	protein_coding	ETS transcription factor ELK3 [Source:VGNC Symbol;Acc:VGNC:28433]
ENSBTAG00000006246	25786249	25812785	5	CBX5	protein_coding	chromobox 5 [Source:VGNC Symbol;Acc:VGNC:26818]
ENSBTAG00000004556	101438341	101451219	5	SLC2A3	protein_coding	solute carrier family 2 member 3 [Source:NCBI gene (formerly Entrezgene);Acc:282358]
ENSBTAG00000007829	26821653	26847931	5	CSAD	protein_coding	cysteine sulfinic acid decarboxylase [Source:VGNC Symbol;Acc:VGNC:27749]
ENSBTAG00000004145	64586995	65019424	5	ANO4	protein_coding	anoctamin 4 [Source:VGNC Symbol;Acc:VGNC:25953]
ENSBTAG00000051330	102009961	102067015	5	WC-7	protein_coding	WC1 isolate CH149 [Source:NCBI gene (formerly Entrezgene);Acc:751808]
ENSBTAG00000019409	65570868	65655965	5	GNPTAB	protein_coding	N-acetylglucosamine-1-phosphate transferase subunits alpha and beta [Source:VGNC Symbol;Acc:VGNC:29479]
ENSBTAG00000008897	28477745	28515837	5	BIN2	protein_coding	bridging integrator 2 [Source:VGNC Symbol;Acc:VGNC:26498]
ENSBTAG00000021953	71806170	72364695	5	LARGE1	protein_coding	LARGE xylosyl- and glucuronyltransferase 1 [Source:VGNC Symbol;Acc:VGNC:54444]
ENSBTAG00000050603	102627214	102694488	5	WC1.3	protein_coding	WC1.3 molecule [Source:NCBI gene (formerly Entrezgene);Acc:514534]
ENSBTAG00000001810	34210393	34303160	5	SCAF11	protein_coding	SR-related CTD associated factor 11 [Source:VGNC Symbol;Acc:VGNC:34314]
ENSBTAG00000032183	35475234	35861464	5	NELL2	protein_coding	neural EGFL like 2 [Source:VGNC Symbol;Acc:VGNC:32003]
ENSBTAG00000005453	77234501	77463105	5	FGD4	protein_coding	FYVE, RhoGEF and PH domain containing 4 [Source:VGNC Symbol;Acc:VGNC:28967]
ENSBTAG00000000395	36905169	37122215	5	ADAMTS20	protein_coding	ADAM metallopeptidase with thrombospondin type 1 motif 20 [Source:VGNC Symbol;Acc:VGNC:25625]
ENSBTAG00000014106	78855488	78922350	5	IPO8	protein_coding	importin 8 [Source:VGNC Symbol;Acc:VGNC:30245]
ENSBTAG00000008595	38179856	38354903	5	PPHLN1	protein_coding	periphilin 1 [Source:VGNC Symbol;Acc:VGNC:33194]
ENSBTAG00000012624	39200973	39632049	5	PDZRN4	protein_coding	PDZ domain containing ring finger 4 [Source:VGNC Symbol;Acc:VGNC:55073]
ENSBTAG00000020679	39772742	40037754	5	CNTN1	protein_coding	contactin 1 [Source:VGNC Symbol;Acc:VGNC:27536]
ENSBTAG00000017378	105403376	105441458	5	GALNT8	protein_coding	polypeptide N-acetylgalactosaminyltransferase 8 [Source:VGNC Symbol;Acc:VGNC:56203]
ENSBTAG00000043962	40812848	41331737	5	SLC2A13	protein_coding	solute carrier family 2 member 13 [Source:VGNC Symbol;Acc:VGNC:34799]
ENSBTAG00000038043	41480497	41573833	5	ABCD2	protein_coding	ATP binding cassette subfamily D member 2 [Source:VGNC Symbol;Acc:VGNC:55840]
ENSBTAG00000004832	41732670	41918813	5	KIF21A	protein_coding	kinesin family member 21A [Source:VGNC Symbol;Acc:VGNC:30595]
ENSBTAG00000002313	82983642	83572811	5	ITPR2	protein_coding	inositol 1,4,5-trisphosphate receptor type 2 [Source:VGNC Symbol;Acc:VGNC:30347]
ENSBTAG00000019058	107048490	107137449	5	IQSEC3	protein_coding	IQ motif and Sec7 domain ArfGEF 3 [Source:VGNC Symbol;Acc:VGNC:56211]
ENSBTAG00000021980	83871044	83894327	5	RASSF8	protein_coding	Ras association domain family member 8 [Source:VGNC Symbol;Acc:VGNC:33764]
ENSBTAG00000020472	107225327	107290351	5	KDM5A	protein_coding	lysine demethylase 5A [Source:VGNC Symbol;Acc:VGNC:30530]
ENSBTAG00000003748	43134292	43266434	5	CNOT2	protein_coding	CCR4-NOT transcription complex subunit 2 [Source:VGNC Symbol;Acc:VGNC:27517]
ENSBTAG00000005833	87560456	87610028	5	ETNK1	protein_coding	ethanolamine kinase 1 [Source:VGNC Symbol;Acc:VGNC:28624]
ENSBTAG00000001673	87691740	87783526	5	C2CD5	protein_coding	C2 calcium dependent domain containing 5 [Source:VGNC Symbol;Acc:VGNC:26636]
ENSBTAG00000044118	47819505	47966760	5	HMGA2	protein_coding	high mobility group AT-hook 2 [Source:VGNC Symbol;Acc:VGNC:29875]
ENSBTAG00000011892	49582752	49890496	5	SRGAP1	protein_coding	SLIT-ROBO Rho GTPase activating protein 1 [Source:VGNC Symbol;Acc:VGNC:35278]
ENSBTAG00000011068	50995056	51105717	5	MON2	protein_coding	MON2 homolog, regulator of endosome-to-Golgi trafficking [Source:VGNC Symbol;Acc:VGNC:31553]
ENSBTAG00000047818	51752422	51924620	5	TAFA2	protein_coding	TAFA chemokine like family member 2 [Source:VGNC Symbol;Acc:VGNC:28778]
ENSBTAG00000031544	55955676	55960509	5	DDIT3	protein_coding	DNA damage inducible transcript 3 [Source:VGNC Symbol;Acc:VGNC:27947]
ENSBTAG00000017571	90600602	90862839	5	PLEKHA5	protein_coding	pleckstrin homology domain containing A5 [Source:VGNC Symbol;Acc:VGNC:33007]
ENSBTAG00000010701	56711826	56743636	5	NACA	protein_coding	nascent polypeptide associated complex subunit alpha [Source:NCBI gene (formerly Entrezgene);Acc:513312]
ENSBTAG00000020715	91399521	91842738	5	PIK3C2G	protein_coding	phosphatidylinositol-4-phosphate 3-kinase catalytic subunit type 2 gamma [Source:VGNC Symbol;Acc:VGNC:32887]
ENSBTAG00000003221	95367722	95479084	5	ATF7IP	protein_coding	activating transcription factor 7 interacting protein [Source:VGNC Symbol;Acc:VGNC:26246]
ENSBTAG00000006464	109458483	109477483	5	GGA1	protein_coding	golgi associated, gamma adaptin ear containing, ARF binding protein 1 [Source:VGNC Symbol;Acc:VGNC:29335]
ENSBTAG00000007228	110592240	110609167	5	CBX7	protein_coding	chromobox 7 [Source:VGNC Symbol;Acc:VGNC:26820]
ENSBTAG00000002888	12219074	12575593	5	TMTC2	protein_coding	transmembrane O-mannosyltransferase targeting cadherins 2 [Source:VGNC Symbol;Acc:VGNC:58451]
ENSBTAG00000047942	112687401	112706629	5	DESI1	protein_coding	desumoylating isopeptidase 1 [Source:VGNC Symbol;Acc:VGNC:28014]
ENSBTAG00000006103	112706895	112730021	5	XRCC6	protein_coding	X-ray repair cross complementing 6 [Source:VGNC Symbol;Acc:VGNC:37007]
ENSBTAG00000006973	115395022	115482327	5	PHF21B	protein_coding	PHD finger protein 21B [Source:VGNC Symbol;Acc:VGNC:32822]
ENSBTAG00000003131	10482289	10799267	6	NDST4	protein_coding	N-deacetylase and N-sulfotransferase 4 [Source:VGNC Symbol;Acc:VGNC:31943]
ENSBTAG00000004574	10925712	11037983	6	UGT8	protein_coding	UDP glycosyltransferase 8 [Source:VGNC Symbol;Acc:VGNC:36652]
ENSBTAG00000002978	95880840	96003620	6	PRKG2	protein_coding	protein kinase cGMP-dependent 2 [Source:VGNC Symbol;Acc:VGNC:33341]
ENSBTAG00000031750	97881687	97916809	6	PLAC8B	protein_coding	placenta associated 8 B [Source:VGNC Symbol;Acc:VGNC:56782]
ENSBTAG00000003941	13243676	13272540	6	AP1AR	protein_coding	adaptor related protein complex 1 associated regulatory protein [Source:VGNC Symbol;Acc:VGNC:25975]
ENSBTAG00000012995	15717981	15813728	6	MCUB	protein_coding	mitochondrial calcium uniporter dominant negative subunit beta [Source:VGNC Symbol;Acc:VGNC:31326]
ENSBTAG00000014226	16671257	16675901	6	RPL34	protein_coding	ribosomal protein L34 [Source:VGNC Symbol;Acc:VGNC:34116]
ENSBTAG00000004227	18864621	19072435	6	TBCK	protein_coding	TBC1 domain containing kinase [Source:VGNC Symbol;Acc:VGNC:35655]
ENSBTAG00000013927	19301432	19453018	6	GSTCD	protein_coding	glutathione S-transferase C-terminal domain containing [Source:VGNC Symbol;Acc:VGNC:29684]
ENSBTAG00000039197	104996577	105216475	6	SLC2A9	protein_coding	solute carrier family 2 member 9 [Source:VGNC Symbol;Acc:VGNC:34804]
ENSBTAG00000015297	22695492	23016141	6	BANK1	protein_coding	B cell scaffold protein with ankyrin repeats 1 [Source:VGNC Symbol;Acc:VGNC:106648]
ENSBTAG00000010343	110457785	110586506	6	C1QTNF7	protein_coding	C1q and TNF related 7 [Source:VGNC Symbol;Acc:VGNC:26627]
ENSBTAG00000016005	23444708	23767842	6	PPP3CA	protein_coding	protein phosphatase 3 catalytic subunit alpha [Source:VGNC Symbol;Acc:VGNC:33265]
ENSBTAG00000007522	26124919	26275541	6	RAP1GDS1	protein_coding	Rap1 GTPase-GDP dissociation stimulator 1 [Source:VGNC Symbol;Acc:VGNC:33718]
ENSBTAG00000015926	114318700	114465544	6	ABLIM2	protein_coding	actin binding LIM protein family member 2 [Source:VGNC Symbol;Acc:VGNC:25508]
ENSBTAG00000019808	33504739	34501208	6	CCSER1	protein_coding	coiled-coil serine rich protein 1 [Source:VGNC Symbol;Acc:VGNC:26993]
ENSBTAG00000024957	34853388	35000312	6	SNCA	protein_coding	synuclein alpha [Source:VGNC Symbol;Acc:VGNC:35059]
ENSBTAG00000017296	116437374	116589597	6	POLN	protein_coding	DNA polymerase nu [Source:VGNC Symbol;Acc:VGNC:33129]
ENSBTAG00000006044	58266641	58336226	6	KLHL5	protein_coding	kelch like family member 5 [Source:VGNC Symbol;Acc:VGNC:30668]
ENSBTAG00000011817	64820535	64960787	6	GABRA2	protein_coding	gamma-aminobutyric acid type A receptor subunit alpha2 [Source:VGNC Symbol;Acc:VGNC:107246]
ENSBTAG00000017837	65611356	66064698	6	GABRB1	protein_coding	gamma-aminobutyric acid type A receptor subunit beta1 [Source:VGNC Symbol;Acc:VGNC:29196]
ENSBTAG00000000473	66135880	66272135	6	ATP10D	protein_coding	ATPase phospholipid transporting 10D (putative) [Source:VGNC Symbol;Acc:VGNC:55156]
ENSBTAG00000002199	66274892	66581597	6	CORIN	protein_coding	corin, serine peptidase [Source:VGNC Symbol;Acc:VGNC:27619]
ENSBTAG00000020658	69006787	69194162	6	LNX1	protein_coding	ligand of numb-protein X 1 [Source:VGNC Symbol;Acc:VGNC:50212]
ENSBTAG00000019362	72211454	72361031	6	NOA1A	protein_coding	nitric oxide associated 1 A [Source:VGNC Symbol;Acc:VGNC:56755]
ENSBTAG00000013918	77075369	77651502	6	ADGRL3	protein_coding	adhesion G protein-coupled receptor L3 [Source:VGNC Symbol;Acc:VGNC:53686]
ENSBTAG00000009438	80837085	81239941	6	EPHA5	protein_coding	EPH receptor A5 [Source:VGNC Symbol;Acc:VGNC:28535]
ENSBTAG00000006837	83328886	83415785	6	UBA6	protein_coding	ubiquitin like modifier activating enzyme 6 [Source:VGNC Symbol;Acc:VGNC:36565]
ENSBTAG00000007695	85411118	85429268	6	CSN1S1	protein_coding	casein alpha s1 [Source:VGNC Symbol;Acc:VGNC:27763]
ENSBTAG00000004912	88187894	88354991	6	ANKRD17	protein_coding	ankyrin repeat domain 17 [Source:VGNC Symbol;Acc:VGNC:50089]
ENSBTAG00000043960	89092825	89244943	6	MTHFD2L	protein_coding	methylenetetrahydrofolate dehydrogenase (NADP+ dependent) 2 like [Source:NCBI gene (formerly Entrezgene);Acc:536269]
ENSBTAG00000004237	89681975	89731873	6	BTC	protein_coding	betacellulin [Source:VGNC Symbol;Acc:VGNC:26593]
ENSBTAG00000000682	22826247	23051768	7	RAPGEF6	protein_coding	Rap guanine nucleotide exchange factor 6 [Source:VGNC Symbol;Acc:VGNC:110062]
ENSBTAG00000010961	23244080	23265677	7	LYRM7	protein_coding	LYR motif containing 7 [Source:VGNC Symbol;Acc:VGNC:31111]
ENSBTAG00000009637	25761272	25853058	7	SLC12A2	protein_coding	solute carrier family 12 member 2 [Source:VGNC Symbol;Acc:VGNC:34665]
ENSBTAG00000003259	57646493	57697609	7	TCERG1	protein_coding	transcription elongation regulator 1 [Source:VGNC Symbol;Acc:VGNC:35685]
ENSBTAG00000010661	58595964	58710806	7	DPYSL3	protein_coding	dihydropyrimidinase like 3 [Source:VGNC Symbol;Acc:VGNC:28196]
ENSBTAG00000020578	30616932	30725290	7	PRDM6	protein_coding	PR/SET domain 6 [Source:VGNC Symbol;Acc:VGNC:33298]
ENSBTAG00000050473	33203692	33388684	7	PRR16	protein_coding	proline rich 16 [Source:VGNC Symbol;Acc:VGNC:106877]
ENSBTAG00000021820	11344119	11354161	7	DDX39A	protein_coding	DExD-box helicase 39A [Source:VGNC Symbol;Acc:VGNC:27964]
ENSBTAG00000021818	11353129	11371722	7	ADGRE5	protein_coding	adhesion G protein-coupled receptor E5 [Source:VGNC Symbol;Acc:VGNC:55196]
ENSBTAG00000020309	62972675	63001442	7	G3BP1	protein_coding	G3BP stress granule assembly factor 1 [Source:VGNC Symbol;Acc:VGNC:29176]
ENSBTAG00000020491	69255959	69297638	7	SOX30	protein_coding	SRY-box transcription factor 30 [Source:VGNC Symbol;Acc:VGNC:35148]
ENSBTAG00000013362	15209049	15297760	7	DNM2	protein_coding	dynamin 2 [Source:VGNC Symbol;Acc:VGNC:28143]
ENSBTAG00000012350	75187453	75202949	7	MAT2B	protein_coding	methionine adenosyltransferase 2B [Source:VGNC Symbol;Acc:VGNC:31262]
ENSBTAG00000025071	79741698	80302099	7	TENM2	protein_coding	teneurin transmembrane protein 2 [Source:VGNC Symbol;Acc:VGNC:35742]
ENSBTAG00000001707	38357664	38496216	7	UIMC1	protein_coding	ubiquitin interaction motif containing 1 [Source:VGNC Symbol;Acc:VGNC:36657]
ENSBTAG00000013856	81401606	81711503	7	SSBP2	protein_coding	single stranded DNA binding protein 2 [Source:VGNC Symbol;Acc:VGNC:50023]
ENSBTAG00000038117	81936684	82199467	7	ATG10	protein_coding	autophagy related 10 [Source:VGNC Symbol;Acc:VGNC:26248]
ENSBTAG00000044033	83846108	84324020	7	EDIL3	protein_coding	EGF like repeats and discoidin domains 3 [Source:VGNC Symbol;Acc:VGNC:28326]
ENSBTAG00000015050	43213783	43234084	7	HCN2	protein_coding	hyperpolarization activated cyclic nucleotide gated potassium and sodium channel 2 [Source:VGNC Symbol;Acc:VGNC:29777]
ENSBTAG00000004300	16653091	16660988	7	LRRC8E	protein_coding	leucine rich repeat containing 8 VRAC subunit E [Source:VGNC Symbol;Acc:VGNC:31033]
ENSBTAG00000007116	90839565	90853620	7	ARRDC3	protein_coding	arrestin domain containing 3 [Source:VGNC Symbol;Acc:VGNC:26173]
ENSBTAG00000000874	96033978	96167151	7	CAST	protein_coding	calpastatin [Source:VGNC Symbol;Acc:VGNC:26790]
ENSBTAG00000014182	49921360	50255751	7	CTNNA1	protein_coding	catenin alpha 1 [Source:VGNC Symbol;Acc:VGNC:27799]
ENSBTAG00000021445	100037116	100137609	7	ST8SIA4	protein_coding	ST8 alpha-N-acetyl-neuraminide alpha-2,8-sialyltransferase 4 [Source:VGNC Symbol;Acc:VGNC:35346]
ENSBTAG00000004415	50070571	50075962	7		protein_coding
ENSBTAG00000016515	106497219	106784981	7	EFNA5	protein_coding	ephrin A5 [Source:VGNC Symbol;Acc:VGNC:28358]
ENSBTAG00000054662	106989100	107509243	7	FBXL17	protein_coding	F-box and leucine rich repeat protein 17 [Source:VGNC Symbol;Acc:VGNC:106738]
ENSBTAG00000021675	108442760	108492509	7	PJA2	protein_coding	praja ring finger ubiquitin ligase 2 [Source:VGNC Symbol;Acc:VGNC:32931]
ENSBTAG00000007875	18621612	18651390	7	SAFB	protein_coding	scaffold attachment factor B [Source:NCBI gene (formerly Entrezgene);Acc:539785]
ENSBTAG00000030198	109465394	109728291	7	TMEM232	protein_coding	transmembrane protein 232 [Source:VGNC Symbol;Acc:VGNC:36046]
ENSBTAG00000008181	19676722	19701793	7	CHAF1A	protein_coding	chromatin assembly factor 1 subunit A [Source:VGNC Symbol;Acc:VGNC:27266]
ENSBTAG00000012830	19797987	19812101	7	YJU2	protein_coding	YJU2 splicing factor homolog [Source:VGNC Symbol;Acc:VGNC:26935]
ENSBTAG00000000738	80710910	80921735	8	DAPK1	protein_coding	death associated protein kinase 1 [Source:VGNC Symbol;Acc:VGNC:27877]
ENSBTAG00000019554	81003304	81046397	8	FBP2	protein_coding	fructose-bisphosphatase 2 [Source:VGNC Symbol;Acc:VGNC:28888]
ENSBTAG00000017741	23375118	23404576	8	HACD4	protein_coding	3-hydroxyacyl-CoA dehydratase 4 [Source:VGNC Symbol;Acc:VGNC:58600]
ENSBTAG00000000181	84444102	84464852	8	SUSD3	protein_coding	sushi domain containing 3 [Source:VGNC Symbol;Acc:VGNC:35488]
ENSBTAG00000008696	84768223	84884516	8	FAM120A	protein_coding	family with sequence similarity 120A [Source:VGNC Symbol;Acc:VGNC:99674]
ENSBTAG00000006197	29490420	29559002	8	ZDHHC21	protein_coding	zinc finger DHHC-type palmitoyltransferase 21 [Source:VGNC Symbol;Acc:VGNC:37137]
ENSBTAG00000027442	29852454	30102705	8	NFIB	protein_coding	nuclear factor I B [Source:VGNC Symbol;Acc:VGNC:32039]
ENSBTAG00000005092	85905346	86141520	8	ROR2	protein_coding	receptor tyrosine kinase like orphan receptor 2 [Source:VGNC Symbol;Acc:VGNC:34087]
ENSBTAG00000001939	88755737	88789416	8	SECISBP2	protein_coding	SECIS binding protein 2 [Source:VGNC Symbol;Acc:VGNC:34419]
ENSBTAG00000001938	88791395	88796446	8	CKS2	protein_coding	CDC28 protein kinase regulatory subunit 2 [Source:VGNC Symbol;Acc:VGNC:27388]
ENSBTAG00000018347	38472459	38546405	8	IL33	protein_coding	interleukin 33 [Source:VGNC Symbol;Acc:VGNC:30155]
ENSBTAG00000001283	38949554	39091202	8	RIC1	protein_coding	RIC1 homolog, RAB6A GEF complex partner 1 [Source:VGNC Symbol;Acc:VGNC:33959]
ENSBTAG00000013445	94100055	94188985	8	OR13F1	protein_coding	olfactory receptor family 13 subfamily F member 1 [Source:NCBI gene (formerly Entrezgene);Acc:786765]
ENSBTAG00000050829	94112858	94153724	8		protein_coding
ENSBTAG00000007163	95034378	95265375	8	SLC44A1	protein_coding	solute carrier family 44 member 1 [Source:VGNC Symbol;Acc:VGNC:56984]
ENSBTAG00000013357	41655032	41696334	8	PUM3	protein_coding	pumilio RNA binding family member 3 [Source:VGNC Symbol;Acc:VGNC:33571]
ENSBTAG00000009917	44808121	45153937	8	PIP5K1B	protein_coding	phosphatidylinositol-4-phosphate 5-kinase type 1 beta [Source:VGNC Symbol;Acc:VGNC:32911]
ENSBTAG00000004996	98536710	98543210	8	ABITRAM	protein_coding	actin binding transcription modulator [Source:VGNC Symbol;Acc:VGNC:28781]
ENSBTAG00000015978	49321220	49339587	8	ANXA1	protein_coding	annexin A1 [Source:VGNC Symbol;Acc:VGNC:50196]
ENSBTAG00000008101	51911490	52419336	8	PCSK5	protein_coding	proprotein convertase subtilisin/kexin type 5 [Source:VGNC Symbol;Acc:VGNC:56979]
ENSBTAG00000009789	53685832	53996400	8	GNAQ	protein_coding	G protein subunit alpha q [Source:VGNC Symbol;Acc:VGNC:29453]
ENSBTAG00000031295	101747810	101808119	8	HSDL2	protein_coding	hydroxysteroid dehydrogenase like 2 [Source:VGNC Symbol;Acc:VGNC:29980]
ENSBTAG00000001137	60474074	60491846	8	CLTA	protein_coding	clathrin light chain A [Source:VGNC Symbol;Acc:VGNC:27469]
ENSBTAG00000005519	60593718	60713864	8	RNF38	protein_coding	ring finger protein 38 [Source:VGNC Symbol;Acc:VGNC:34064]
ENSBTAG00000019238	63081995	63100080	8	TRMO	protein_coding	tRNA methyltransferase O [Source:VGNC Symbol;Acc:VGNC:36364]
ENSBTAG00000010082	63974402	64077938	8	COL15A1	protein_coding	collagen type XV alpha 1 chain [Source:VGNC Symbol;Acc:VGNC:27556]
ENSBTAG00000008016	64953185	65022721	8	STX17	protein_coding	syntaxin 17 [Source:VGNC Symbol;Acc:VGNC:35433]
ENSBTAG00000009804	65039577	65136740	8	ERP44	protein_coding	endoplasmic reticulum protein 44 [Source:VGNC Symbol;Acc:VGNC:28597]
ENSBTAG00000035958	70279848	70315972	8	RHOBTB2	protein_coding	Rho-related BTB domain containing 2 [Source:NCBI gene (formerly Entrezgene);Acc:784567]
ENSBTAG00000011417	110506203	110535129	8	CNTRL	protein_coding	centriolin [Source:VGNC Symbol;Acc:VGNC:52755]
ENSBTAG00000017803	110594952	110614532	8	RAB14	protein_coding	RAB14, member RAS onco family [Source:VGNC Symbol;Acc:VGNC:33622]
ENSBTAG00000012382	72741940	72821366	8	KCTD9	protein_coding	potassium channel tetramerization domain containing 9 [Source:VGNC Symbol;Acc:VGNC:30516]
ENSBTAG00000002756	72822379	72865583	8	CDCA2	protein_coding	cell division cycle associated 2 [Source:VGNC Symbol;Acc:VGNC:59194]
ENSBTAG00000005247	76429785	76773898	8	FRMD3	protein_coding	FERM domain containing 3 [Source:VGNC Symbol;Acc:VGNC:29113]
ENSBTAG00000005907	11504625	11521008	8	NDUFB6	protein_coding	NADH:ubiquinone oxidoreductase subunit B6 [Source:VGNC Symbol;Acc:VGNC:31965]
ENSBTAG00000005905	11522164	11532925	8	TOPORS	protein_coding	TOP1 binding arginine/serine rich protein, E3 ubiquitin ligase [Source:VGNC Symbol;Acc:VGNC:36222]
ENSBTAG00000044633	11522207	11522273	8	bta-mir-2469	miRNA	bta-mir-2469 [Source:miRBase;Acc:MI0011529]
ENSBTAG00000021859	42600693	42864654	9	PDSS2	protein_coding	decaprenyl diphosphate synthase subunit 2 [Source:VGNC Symbol;Acc:VGNC:32720]
ENSBTAG00000016281	44576094	44708594	9	PREP	protein_coding	prolyl endopeptidase [Source:VGNC Symbol;Acc:VGNC:33310]
ENSBTAG00000043973	44948437	45069126	9	LIN28B	protein_coding	lin-28 homolog B [Source:VGNC Symbol;Acc:VGNC:108131]
ENSBTAG00000033153	47889245	48618507	9	GRIK2	protein_coding	glutamate ionotropic receptor kainate type subunit 2 [Source:VGNC Symbol;Acc:VGNC:29643]
ENSBTAG00000011313	60369226	60403669	9	CASP8AP2	protein_coding	caspase 8 associated protein 2 [Source:VGNC Symbol;Acc:VGNC:26785]
ENSBTAG00000018438	60762595	60800465	9	RRAGD	protein_coding	Ras related GTP binding D [Source:VGNC Symbol;Acc:VGNC:34161]
ENSBTAG00000020829	66006739	66619640	9	PTPRK	protein_coding	protein tyrosine phosphatase receptor type K [Source:VGNC Symbol;Acc:VGNC:33552]
ENSBTAG00000007802	74258878	74287498	9	BCLAF1	protein_coding	BCL2 associated transcription factor 1 [Source:VGNC Symbol;Acc:VGNC:26451]
ENSBTAG00000009665	81658039	82206913	9	UTRN	protein_coding	utrophin [Source:VGNC Symbol;Acc:VGNC:36749]
ENSBTAG00000016844	83905971	84100518	9	ADGB	protein_coding	androglobin [Source:VGNC Symbol;Acc:VGNC:25656]
ENSBTAG00000052243	83930202	83934202	9		protein_coding
ENSBTAG00000000880	86800152	86818093	9	GINM1	protein_coding	glycosylated integral membrane protein 1 [Source:VGNC Symbol;Acc:VGNC:29359]
ENSBTAG00000032024	86816821	86851320	9	KATNA1	protein_coding	katanin catalytic subunit A1 [Source:VGNC Symbol;Acc:VGNC:30405]
ENSBTAG00000032007	86964642	87022100	9	LRP11	protein_coding	LDL receptor related protein 11 [Source:VGNC Symbol;Acc:VGNC:30988]
ENSBTAG00000051985	86998188	86999545	9		pseudogene
ENSBTAG00000005083	94820216	94960850	9	TULP4	protein_coding	TUB like protein 4 [Source:VGNC Symbol;Acc:VGNC:36522]
ENSBTAG00000018996	96966927	98112020	9	PRKN	protein_coding	parkin RBR E3 ubiquitin protein ligase [Source:VGNC Symbol;Acc:VGNC:33342]
ENSBTAG00000021741	101395794	101728198	9	RPS6KA2	protein_coding	ribosomal protein S6 kinase A2 [Source:VGNC Symbol;Acc:VGNC:34141]
ENSBTAG00000020238	11090230	11695382	9	RIMS1	protein_coding	regulating synaptic membrane exocytosis 1 [Source:VGNC Symbol;Acc:VGNC:53801]
ENSBTAG00000009620	103347250	103470312	9	WDR27	protein_coding	WD repeat domain 27 [Source:VGNC Symbol;Acc:VGNC:50073]
ENSBTAG00000000916	103525415	103548203	9	DYNLT2	protein_coding	dynein light chain Tctex-type 2 [Source:VGNC Symbol;Acc:VGNC:35705]
ENSBTAG00000014534	13011231	13020524	9	EEF1A1	protein_coding	eukaryotic translation elongation factor 1 alpha 1 [Source:VGNC Symbol;Acc:VGNC:56362]
ENSBTAG00000000053	14918898	15136983	9	FILIP1	protein_coding	filamin A interacting protein 1 [Source:VGNC Symbol;Acc:VGNC:29012]
ENSBTAG00000005869	15242718	15373861	9	SENP6	protein_coding	SUMO specific peptidase 6 [Source:VGNC Symbol;Acc:VGNC:52824]
ENSBTAG00000021175	15560552	15722259	9	IMPG1	protein_coding	interphotoreceptor matrix proteoglycan 1 [Source:NCBI gene (formerly Entrezgene);Acc:281866]
ENSBTAG00000005456	19702310	19748999	9	TTK	protein_coding	TTK protein kinase [Source:VGNC Symbol;Acc:VGNC:36487]
ENSBTAG00000012096	19804029	20074759	9	BCKDHB	protein_coding	branched chain keto acid dehydrogenase E1 subunit beta [Source:VGNC Symbol;Acc:VGNC:97245]
ENSBTAG00000000019	28722620	28756268	9	SERINC1	protein_coding	serine incorporator 1 [Source:NCBI gene (formerly Entrezgene);Acc:539993]
ENSBTAG00000033657	32590637	32757496	9	SLC35F1	protein_coding	solute carrier family 35 member F1 [Source:VGNC Symbol;Acc:VGNC:53806]
ENSBTAG00000000188	36081835	36375043	9	HS3ST5	protein_coding	heparan sulfate-glucosamine 3-sulfotransferase 5 [Source:VGNC Symbol;Acc:VGNC:29960]
ENSBTAG00000003342	39424555	39477476	9	AMD1	protein_coding	adenosylmethionine decarboxylase 1 [Source:VGNC Symbol;Acc:VGNC:25859]
ENSBTAG00000015460	77389337	77689118	1	TP63	protein_coding	tumor protein p63 [Source:VGNC Symbol;Acc:VGNC:36240]
ENSBTAG00000019625	81877674	81931209	1	EHHADH	protein_coding	enoyl-CoA hydratase and 3-hydroxyacyl CoA dehydrogenase [Source:VGNC Symbol;Acc:VGNC:53541]
ENSBTAG00000018607	144441578	144619108	1	TSPEAR	protein_coding	thrombospondin type laminin G domain and EAR repeats [Source:VGNC Symbol;Acc:VGNC:36444]
ENSBTAG00000051900	144490028	144492086	1		protein_coding
ENSBTAG00000037662	144498435	144499274	1		protein_coding
ENSBTAG00000003301	15324270	15556567	1	NCAM2	protein_coding	neural cell adhesion molecule 2 [Source:VGNC Symbol;Acc:VGNC:31899]
ENSBTAG00000000290	84108412	84205584	1	ATP11B	protein_coding	ATPase phospholipid transporting 11B (putative) [Source:VGNC Symbol;Acc:VGNC:54671]
ENSBTAG00000023384	148346840	148357793	1	CBR1	protein_coding	carbonyl reductase 1 [Source:NCBI gene (formerly Entrezgene);Acc:515946]
ENSBTAG00000000597	18567977	18710975	1	TMPRSS15	protein_coding	transmembrane serine protease 15 [Source:VGNC Symbol;Acc:VGNC:36139]
ENSBTAG00000030585	148736485	148757447	1	CLDN14	protein_coding	claudin 14 [Source:VGNC Symbol;Acc:VGNC:53518]
ENSBTAG00000019314	21167188	21328190	1	USP25	protein_coding	ubiquitin specific peptidase 25 [Source:VGNC Symbol;Acc:VGNC:36718]
ENSBTAG00000002623	22617489	22675629	1	SAMSN1	protein_coding	SAM domain, SH3 domain and nuclear localization signals 1 [Source:VGNC Symbol;Acc:VGNC:34279]
ENSBTAG00000049122	151788694	151939725	1	COL6A5	protein_coding	collagen type VI alpha 5 chain [Source:VGNC Symbol;Acc:VGNC:109405]
ENSBTAG00000009851	26116520	26265576	1	ROBO1	protein_coding	roundabout guidance receptor 1 [Source:VGNC Symbol;Acc:VGNC:34078]
ENSBTAG00000030593	153335376	153514351	1	RFTN1	protein_coding	raftlin, lipid raft linker 1 [Source:VGNC Symbol;Acc:VGNC:109570]
ENSBTAG00000009219	33714841	34095244	1	CADM2	protein_coding	cell adhesion molecule 2 [Source:VGNC Symbol;Acc:VGNC:26695]
ENSBTAG00000048493	91436009	92436553	1	NAALADL2	protein_coding	N-acetylated alpha-linked acidic dipeptidase like 2 [Source:VGNC Symbol;Acc:VGNC:106832]
ENSBTAG00000006811	37110684	37519280	1	EPHA3	protein_coding	EPH receptor A3 [Source:VGNC Symbol;Acc:VGNC:54423]
ENSBTAG00000031891	93147160	93897117	1	NLGN1	protein_coding	neuroligin 1 [Source:VGNC Symbol;Acc:VGNC:58395]
ENSBTAG00000005155	38275588	38352554	1	ARL13B	protein_coding	ADP ribosylation factor like GTPase 13B [Source:VGNC Symbol;Acc:VGNC:26138]
ENSBTAG00000005162	38315772	38331093	1	STX19	protein_coding	syntaxin 19 [Source:VGNC Symbol;Acc:VGNC:35435]
ENSBTAG00000044111	41409771	41994030	1	EPHA6	protein_coding	EPH receptor A6 [Source:VGNC Symbol;Acc:VGNC:28536]
ENSBTAG00000017490	95742044	95963408	1	PLD1	protein_coding	phospholipase D1 [Source:VGNC Symbol;Acc:VGNC:50244]
ENSBTAG00000014889	43112237	43195312	1	DCBLD2	protein_coding	discoidin, CUB and LCCL domain containing 2 [Source:VGNC Symbol;Acc:VGNC:27909]
ENSBTAG00000006893	52133128	52430797	1	BBX	protein_coding	BBX high mobility group box domain containing [Source:VGNC Symbol;Acc:VGNC:26433]
ENSBTAG00000013142	97587928	97604139	1	MYNN	protein_coding	myoneurin [Source:VGNC Symbol;Acc:VGNC:53589]
ENSBTAG00000013141	97604626	97610506	1	ACTRT3	protein_coding	actin related protein T3 [Source:VGNC Symbol;Acc:VGNC:25591]
ENSBTAG00000005871	98280869	98347503	1	MECOM	protein_coding	MDS1 and EVI1 complex locus [Source:VGNC Symbol;Acc:VGNC:31343]
ENSBTAG00000017140	53314658	53338782	1	CIP2A	protein_coding	cellular inhibitor of PP2A [Source:VGNC Symbol;Acc:VGNC:27369]
ENSBTAG00000049108	53578753	53626469	1	TRAT1	protein_coding	T cell receptor associated transmembrane adaptor 1 [Source:NCBI gene (formerly Entrezgene);Acc:614942]
ENSBTAG00000013769	55893616	56089185	1	NECTIN3	protein_coding	nectin cell adhesion molecule 3 [Source:VGNC Symbol;Acc:VGNC:106835]
ENSBTAG00000014441	56306180	56403972	1	CD96	protein_coding	CD96 molecule [Source:VGNC Symbol;Acc:VGNC:27054]
ENSBTAG00000006975	102272282	102388043	1	SI	protein_coding	sucrase-isomaltase [Source:VGNC Symbol;Acc:VGNC:34612]
ENSBTAG00000018489	105877308	105908063	1	OTOL1	protein_coding	otolin 1 [Source:VGNC Symbol;Acc:VGNC:32487]
ENSBTAG00000013292	58218879	58326309	1	SIDT1	protein_coding	SID1 transmembrane family member 1 [Source:VGNC Symbol;Acc:VGNC:53605]
ENSBTAG00000049383	60476794	60798351	1	LSAMP	protein_coding	limbic system associated membrane protein [Source:VGNC Symbol;Acc:VGNC:106809]
ENSBTAG00000019557	64606698	64639471	1	NR1I2	protein_coding	nuclear receptor subfamily 1 group I member 2 [Source:VGNC Symbol;Acc:VGNC:32233]
ENSBTAG00000002075	112478989	112595507	1	MME	protein_coding	membrane metalloendopeptidase [Source:VGNC Symbol;Acc:VGNC:31514]
ENSBTAG00000001918	65607598	65930952	1	STXBP5L	protein_coding	syntaxin binding protein 5L [Source:VGNC Symbol;Acc:VGNC:35449]
ENSBTAG00000001920	65944699	66053204	1	POLQ	protein_coding	DNA polymerase theta [Source:VGNC Symbol;Acc:VGNC:33130]
ENSBTAG00000021703	116654940	117017533	1	MED12L	protein_coding	mediator complex subunit 12L [Source:VGNC Symbol;Acc:VGNC:53588]
ENSBTAG00000009848	116891760	116898285	1	GPR171	protein_coding	G protein-coupled receptor 171 [Source:VGNC Symbol;Acc:VGNC:29569]
ENSBTAG00000031178	125042863	125706599	1	SLC9A9	protein_coding	solute carrier family 9 member A9 [Source:VGNC Symbol;Acc:VGNC:34947]
ENSBTAG00000011524	126593243	126700958	1	XRN1	protein_coding	5'-3' exoribonuclease 1 [Source:VGNC Symbol;Acc:VGNC:37008]
ENSBTAG00000006222	126884717	127026615	1	TFDP2	protein_coding	transcription factor Dp-2 [Source:VGNC Symbol;Acc:VGNC:35786]
ENSBTAG00000020378	71513093	71780855	1	DLG1	protein_coding	discs large MAGUK scaffold protein 1 [Source:VGNC Symbol;Acc:VGNC:53531]
ENSBTAG00000000742	134947902	134965883	1	AMOTL2	protein_coding	angiomotin like 2 [Source:VGNC Symbol;Acc:VGNC:25872]
ENSBTAG00000010448	138181418	138320203	1	CPNE4	protein_coding	copine 4 [Source:VGNC Symbol;Acc:VGNC:56215]
ENSBTAG00000011626	138872223	139026120	1	ATP2C1	protein_coding	ATPase secretory pathway Ca2+ transporting 1 [Source:VGNC Symbol;Acc:VGNC:26296]
ENSBTAG00000002029	139827395	139881435	1	IGSF5	protein_coding	immunoglobulin superfamily member 5 [Source:VGNC Symbol;Acc:VGNC:50201]
ENSBTAG00000003378	72150081	72264225	1	ACAP2	protein_coding	ArfGAP with coiled-coil, ankyrin repeat and PH domains 2 [Source:VGNC Symbol;Acc:VGNC:25527]
ENSBTAG00000008461	72877165	72901758	1	LSG1	protein_coding	large 60S subunit nuclear export GTPase 1 [Source:VGNC Symbol;Acc:VGNC:31049]
ENSBTAG00000009998	81046037	81147943	10	GALNT16	protein_coding	polypeptide N-acetylgalactosaminyltransferase 16 [Source:VGNC Symbol;Acc:VGNC:29229]
ENSBTAG00000011596	81495740	81501121	10	SRSF5	protein_coding	serine and arginine rich splicing factor 5 [Source:VGNC Symbol;Acc:VGNC:52831]
ENSBTAG00000007586	81981151	82020581	10	SYNJ2BP	protein_coding	synaptojanin 2 binding protein [Source:NCBI gene (formerly Entrezgene);Acc:525107]
ENSBTAG00000003747	85254086	85275390	10	PTGR2	protein_coding	prostaglandin reductase 2 [Source:NCBI gene (formerly Entrezgene);Acc:506263]
ENSBTAG00000020329	85321516	85333750	10	FAM161B	protein_coding	FAM161 centrosomal protein B [Source:VGNC Symbol;Acc:VGNC:28743]
ENSBTAG00000020331	85333909	85348765	10	COQ6	protein_coding	coenzyme Q6, monooxygenase [Source:VGNC Symbol;Acc:VGNC:27614]
ENSBTAG00000018469	85428884	85447592	10	ALDH6A1	protein_coding	aldehyde dehydrogenase 6 family member A1 [Source:VGNC Symbol;Acc:VGNC:25817]
ENSBTAG00000002110	10026069	10142758	10	DMGDH	protein_coding	dimethylglycine dehydrogenase [Source:VGNC Symbol;Acc:VGNC:28106]
ENSBTAG00000030557	85448145	85560860	10	LIN52	protein_coding	lin-52 DREAM MuvB core complex component [Source:VGNC Symbol;Acc:VGNC:30893]
ENSBTAG00000006751	10611782	10671411	10	TENT2	protein_coding	terminal nucleotidyltransferase 2 [Source:VGNC Symbol;Acc:VGNC:54564]
ENSBTAG00000020379	85945768	85988421	10	AREL1	protein_coding	apoptosis resistant E3 ubiquitin protein ligase 1 [Source:VGNC Symbol;Acc:VGNC:26058]
ENSBTAG00000020381	85987324	85998914	10	FCF1	protein_coding	FCF1 rRNA-processing protein [Source:VGNC Symbol;Acc:VGNC:28933]
ENSBTAG00000015716	11498442	11548825	10	ERO1A	protein_coding	endoplasmic reticulum oxidoreductase 1 alpha [Source:VGNC Symbol;Acc:VGNC:28594]
ENSBTAG00000040078	86764090	86898356	10	FLVCR2	protein_coding	feline leukemia virus subgroup C cellular receptor family, member 2 [Source:NCBI gene (formerly Entrezgene);Acc:507318]
ENSBTAG00000010399	11623049	11719602	10	TXNDC16	protein_coding	thioredoxin domain containing 16 [Source:VGNC Symbol;Acc:VGNC:36537]
ENSBTAG00000025403	86918978	87207088	10	TTLL5	protein_coding	tubulin tyrosine ligase like 5 [Source:VGNC Symbol;Acc:VGNC:36493]
ENSBTAG00000002179	32243797	32473979	10	CDIN1	protein_coding	CDAN1 interacting nuclease 1 [Source:VGNC Symbol;Acc:VGNC:52611]
ENSBTAG00000012106	88931675	89062788	10	ADCK1	protein_coding	aarF domain containing kinase 1 [Source:VGNC Symbol;Acc:VGNC:25639]
ENSBTAG00000000218	14382469	14672701	10	MAP2K5	protein_coding	mitogen-activated protein kinase kinase 5 [Source:VGNC Symbol;Acc:VGNC:31186]
ENSBTAG00000045849	101723038	101828432	10	KCNK13	protein_coding	potassium two pore domain channel subfamily K member 13 [Source:VGNC Symbol;Acc:VGNC:106791]
ENSBTAG00000008863	37598861	37637423	10	TMEM87A	protein_coding	transmembrane protein 87A [Source:VGNC Symbol;Acc:VGNC:36118]
ENSBTAG00000052337	42627501	42629504	10	RPS29	protein_coding	ribosomal protein S29 [Source:NCBI gene (formerly Entrezgene);Acc:286884]
ENSBTAG00000049916	42629551	42629849	10	Metazoa_SRP	misc_RNA	Metazoan signal recognition particle RNA [Source:RFAM;Acc:RF00017]
ENSBTAG00000004931	42673879	42705616	10	POLE2	protein_coding	DNA polymerase epsilon 2, accessory subunit [Source:VGNC Symbol;Acc:VGNC:33119]
ENSBTAG00000005550	43053808	43157640	10	SOS2	protein_coding	SOS Ras/Rho guanine nucleotide exchange factor 2 [Source:VGNC Symbol;Acc:VGNC:54490]
ENSBTAG00000004990	19888399	20126828	10	NEO1	protein_coding	neogenin 1 [Source:VGNC Symbol;Acc:VGNC:32007]
ENSBTAG00000015385	102869154	102941464	10	CTDSPL2	protein_coding	CTD small phosphatase like 2 [Source:VGNC Symbol;Acc:VGNC:27792]
ENSBTAG00000021395	20998111	21026409	10	PSME1	protein_coding	proteasome activator subunit 1 [Source:VGNC Symbol;Acc:VGNC:33473]
ENSBTAG00000021392	21021437	21029337	10	DCAF11	protein_coding	DDB1 and CUL4 associated factor 11 [Source:VGNC Symbol;Acc:VGNC:97258]
ENSBTAG00000005954	103201542	103245518	10	TERB2	protein_coding	telomere repeat binding bouquet formation protein 2 [Source:VGNC Symbol;Acc:VGNC:55147]
ENSBTAG00000009595	21461584	21468818	10	NGDN	protein_coding	neuroguidin [Source:VGNC Symbol;Acc:VGNC:32059]
ENSBTAG00000025755	21629668	21670962	10	RNF212B	protein_coding	ring finger protein 212B [Source:VGNC Symbol;Acc:VGNC:34050]
ENSBTAG00000038920	48035067	48214587	10	VPS13C	protein_coding	vacuolar protein sorting 13 homolog C [Source:VGNC Symbol;Acc:VGNC:36810]
ENSBTAG00000002748	26667296	26670811	10	PIP4P1	protein_coding	phosphatidylinositol-4,5-bisphosphate 4-phosphatase 1 [Source:VGNC Symbol;Acc:VGNC:32909]
ENSBTAG00000002745	26670901	26673480	10	APEX1	protein_coding	apurinic/apyrimidinic endodeoxyribonuclease 1 [Source:VGNC Symbol;Acc:VGNC:26011]
ENSBTAG00000002743	26673858	26680410	10	OSGEP	protein_coding	O-sialoglycoprotein endopeptidase [Source:VGNC Symbol;Acc:VGNC:32470]
ENSBTAG00000015983	26866721	26867689	10	OR11G9	protein_coding	olfactory receptor family 11 subfamily G member 9 [Source:VGNC Symbol;Acc:VGNC:100455]
ENSBTAG00000051986	27862706	27898343	10	OR4F73	protein_coding	olfactory receptor family 4 subfamily F member 73 [Source:VGNC Symbol;Acc:VGNC:100989]
ENSBTAG00000015904	48892525	49702163	10	RORA	protein_coding	RAR related orphan receptor A [Source:VGNC Symbol;Acc:VGNC:34088]
ENSBTAG00000011319	51347928	51390892	10	SLTM	protein_coding	SAFB like transcription modulator [Source:VGNC Symbol;Acc:VGNC:34970]
ENSBTAG00000002586	53024862	53083831	10	TCF12	protein_coding	transcription factor 12 [Source:VGNC Symbol;Acc:VGNC:35686]
ENSBTAG00000002331	67631639	67677160	10	DLGAP5	protein_coding	DLG associated protein 5 [Source:VGNC Symbol;Acc:VGNC:28091]
ENSBTAG00000002808	70551104	70576344	10	PSMA3	protein_coding	proteasome 20S subunit alpha 3 [Source:VGNC Symbol;Acc:VGNC:33438]
ENSBTAG00000018947	73936265	74230784	10	SYT16	protein_coding	synaptotagmin 16 [Source:VGNC Symbol;Acc:VGNC:55146]
ENSBTAG00000011379	74940464	75324906	10	KCNH5	protein_coding	potassium voltage-gated channel subfamily H member 5 [Source:VGNC Symbol;Acc:VGNC:30447]
ENSBTAG00000019819	77562414	77838126	10	FUT8	protein_coding	fucosyltransferase 8 [Source:VGNC Symbol;Acc:VGNC:29152]
ENSBTAG00000004171	78563456	79097795	10	GPHN	protein_coding	gephyrin [Source:VGNC Symbol;Acc:VGNC:54436]
ENSBTAG00000016309	79239423	79255817	10	ATP6V1D	protein_coding	ATPase H+ transporting V1 subunit D [Source:VGNC Symbol;Acc:VGNC:26321]
ENSBTAG00000016311	79255021	79275823	10	EIF2S1	protein_coding	eukaryotic translation initiation factor 2 subunit alpha [Source:VGNC Symbol;Acc:VGNC:28390]
ENSBTAG00000032519	26771728	27198776	11	CAMKMT	protein_coding	calmodulin-lysine N-methyltransferase [Source:VGNC Symbol;Acc:VGNC:26727]
ENSBTAG00000001575	29581381	29594347	11	CALM2	protein_coding	calmodulin 2 [Source:NCBI gene (formerly Entrezgene);Acc:100297344]
ENSBTAG00000019735	87980285	88013771	11	CPSF3	protein_coding	cleavage and polyadenylation specific factor 3 [Source:VGNC Symbol;Acc:VGNC:27672]
ENSBTAG00000013063	88013833	88030303	11	ITGB1BP1	protein_coding	integrin subunit beta 1 binding protein 1 [Source:VGNC Symbol;Acc:VGNC:30325]
ENSBTAG00000019458	36401341	36519701	11	ASB3	protein_coding	ankyrin repeat and SOCS box containing 3 [Source:NCBI gene (formerly Entrezgene);Acc:540802]
ENSBTAG00000051601	36455980	36456639	11		protein_coding
ENSBTAG00000011101	37435497	37719952	11	EML6	protein_coding	EMAP like 6 [Source:VGNC Symbol;Acc:VGNC:28480]
ENSBTAG00000000542	38211758	38282970	11	CFAP36	protein_coding	cilia and flagella associated protein 36 [Source:VGNC Symbol;Acc:VGNC:27242]
ENSBTAG00000009694	43674599	43760004	11	PUS10	protein_coding	pseudouridine synthase 10 [Source:VGNC Symbol;Acc:VGNC:33575]
ENSBTAG00000038011	44340266	44502072	11	SH3RF3	protein_coding	SH3 domain containing ring finger 3 [Source:VGNC Symbol;Acc:VGNC:34581]
ENSBTAG00000002298	46451747	46473972	11	CKAP2L	protein_coding	cytoskeleton associated protein 2 like [Source:VGNC Symbol;Acc:VGNC:27381]
ENSBTAG00000010195	99210796	99226586	11	PKN3	protein_coding	protein kinase N3 [Source:VGNC Symbol;Acc:VGNC:32947]
ENSBTAG00000030540	99223908	99228202	11	ZDHHC12	protein_coding	zinc finger DHHC-type palmitoyltransferase 12 [Source:VGNC Symbol;Acc:VGNC:37127]
ENSBTAG00000053497	49258417	49260854	11	GNLY	protein_coding	granulysin [Source:NCBI gene (formerly Entrezgene);Acc:404173]
ENSBTAG00000018286	49411569	49413440	11	RNF181	protein_coding	ring finger protein 181 [Source:VGNC Symbol;Acc:VGNC:34039]
ENSBTAG00000004204	100410491	100463233	11	GPR107	protein_coding	G protein-coupled receptor 107 [Source:VGNC Symbol;Acc:VGNC:29544]
ENSBTAG00000049566	50204211	50483750	11	DNAH6	protein_coding	dynein axonemal heavy chain 6 [Source:VGNC Symbol;Acc:VGNC:102820]
ENSBTAG00000051360	50481838	50481944	11	U6	snRNA	U6 spliceosomal RNA [Source:RFAM;Acc:RF00026]
ENSBTAG00000006027	59860971	60057096	11	USP34	protein_coding	ubiquitin specific peptidase 34 [Source:VGNC Symbol;Acc:VGNC:36724]
ENSBTAG00000019867	60495828	60667407	11	COMMD1	protein_coding	copper metabolism domain containing 1 [Source:VGNC Symbol;Acc:VGNC:27581]
ENSBTAG00000005151	61723956	62023241	11	WDPCP	protein_coding	WD repeat containing planar cell polarity effector [Source:VGNC Symbol;Acc:VGNC:36879]
ENSBTAG00000009299	62957397	62996669	11	AFTPH	protein_coding	aftiphilin [Source:VGNC Symbol;Acc:VGNC:25718]
ENSBTAG00000047202	106169309	106186378	11	GRIN1	protein_coding	glutamate ionotropic receptor NMDA type subunit 1 [Source:VGNC Symbol;Acc:VGNC:29645]
ENSBTAG00000007808	67359790	67615063	11	ANTXR1	protein_coding	ANTXR cell adhesion molecule 1 [Source:VGNC Symbol;Acc:VGNC:25961]
ENSBTAG00000038691	106522808	106541868	11	DPH7	protein_coding	diphthamide biosynthesis 7 [Source:VGNC Symbol;Acc:VGNC:28182]
ENSBTAG00000031335	71413781	71835625	11	BABAM2	protein_coding	BRISC and BRCA1 A complex member 2 [Source:VGNC Symbol;Acc:VGNC:26399]
ENSBTAG00000031332	71835379	71932235	11	RBKS	protein_coding	ribokinase [Source:VGNC Symbol;Acc:VGNC:33780]
ENSBTAG00000015038	73256623	73298910	11	HADHA	protein_coding	hydroxyacyl-CoA dehydrogenase trifunctional multienzyme complex subunit alpha [Source:VGNC Symbol;Acc:VGNC:49553]
ENSBTAG00000014081	82736891	83207199	11	NBAS	protein_coding	NBAS subunit of NRZ tethering complex [Source:VGNC Symbol;Acc:VGNC:81691]
ENSBTAG00000002045	82902339	82922670	11	PSMD13	protein_coding	proteasome 26S subunit, non-ATPase 13 [Source:VGNC Symbol;Acc:VGNC:33464]
ENSBTAG00000019018	82978840	82979892	11		protein_coding
ENSBTAG00000027932	14960980	15176529	11	BIRC6	protein_coding	baculoviral IAP repeat containing 6 [Source:VGNC Symbol;Acc:VGNC:26502]
ENSBTAG00000013861	22410362	22764982	11	SLC8A1	protein_coding	solute carrier family 8 member A1 [Source:VGNC Symbol;Acc:VGNC:34935]
ENSBTAG00000003553	25506546	25510785	11	ZFP36L2	protein_coding	ZFP36 ring finger protein like 2 [Source:VGNC Symbol;Acc:VGNC:54514]
ENSBTAG00000007079	16207287	16313140	12	LCP1	protein_coding	lymphocyte cytosolic protein 1 [Source:VGNC Symbol;Acc:VGNC:30817]
ENSBTAG00000046408	20592801	20707135	12	FAM124A	protein_coding	family with sequence similarity 124 member A [Source:VGNC Symbol;Acc:VGNC:28723]
ENSBTAG00000020612	21551352	21575176	12	NEK3	protein_coding	NIMA related kinase 3 [Source:VGNC Symbol;Acc:VGNC:31994]
ENSBTAG00000011855	24685659	24694910	12	EXOSC8	protein_coding	exosome component 8 [Source:VGNC Symbol;Acc:VGNC:28662]
ENSBTAG00000011850	24694524	24722674	12	ALG5	protein_coding	ALG5 dolichyl-phosphate beta-glucosyltransferase [Source:VGNC Symbol;Acc:VGNC:25829]
ENSBTAG00000022991	25769802	26441648	12	NBEA	protein_coding	neurobeachin [Source:VGNC Symbol;Acc:VGNC:31893]
ENSBTAG00000011597	28312936	28495424	12	PDS5B	protein_coding	PDS5 cohesin associated factor B [Source:VGNC Symbol;Acc:VGNC:32718]
ENSBTAG00000013201	30108987	30138259	12	ALOX5AP	protein_coding	arachidonate 5-lipoxygenase activating protein [Source:VGNC Symbol;Acc:VGNC:25845]
ENSBTAG00000018103	30327227	30333011	12	HMGB1	protein_coding	high mobility group box 1 [Source:VGNC Symbol;Acc:VGNC:53816]
ENSBTAG00000008888	34305327	34390737	12	MIPEP	protein_coding	mitochondrial intermediate peptidase [Source:VGNC Symbol;Acc:VGNC:31483]
ENSBTAG00000011726	35929014	35985473	12	CRYL1	protein_coding	crystallin lambda 1 [Source:VGNC Symbol;Acc:VGNC:27744]
ENSBTAG00000025400	36398675	36474734	12	PARP4	protein_coding	poly(ADP-ribose) polymerase family member 4 [Source:HGNC Symbol;Acc:HGNC:271]
ENSBTAG00000008647	43998992	44525321	12	KLHL1	protein_coding	kelch like family member 1 [Source:VGNC Symbol;Acc:VGNC:53821]
ENSBTAG00000005760	50330163	50540017	12	TBC1D4	protein_coding	TBC1 domain family member 4 [Source:VGNC Symbol;Acc:VGNC:35644]
ENSBTAG00000018851	52149494	52373739	12	MYCBP2	protein_coding	MYC binding protein 2 [Source:VGNC Symbol;Acc:VGNC:31785]
ENSBTAG00000000869	53756338	53801246	12	OBI1	protein_coding	ORC ubiquitin ligase 1 [Source:VGNC Symbol;Acc:VGNC:34054]
ENSBTAG00000025502	11051612	11086878	12	CNMD	protein_coding	chondromodulin [Source:VGNC Symbol;Acc:VGNC:27507]
ENSBTAG00000003568	72904593	73009466	12	CLDN10	protein_coding	claudin 10 [Source:VGNC Symbol;Acc:VGNC:27403]
ENSBTAG00000012434	13339367	13682749	12	ENOX1	protein_coding	ecto-NOX disulfide-thiol exchanger 1 [Source:VGNC Symbol;Acc:VGNC:28502]
ENSBTAG00000034495	15282784	15418923	12	GTF2F2	protein_coding	ral transcription factor IIF subunit 2 [Source:VGNC Symbol;Acc:VGNC:53815]
ENSBTAG00000005682	76079653	76300630	12	UBAC2	protein_coding	UBA domain containing 2 [Source:VGNC Symbol;Acc:VGNC:36568]
ENSBTAG00000032084	76165404	76180037	12	GPR183	protein_coding	G protein-coupled receptor 183 [Source:VGNC Symbol;Acc:VGNC:29577]
ENSBTAG00000019967	86908880	86988568	12	RASA3	protein_coding	RAS p21 protein activator 3 [Source:VGNC Symbol;Acc:VGNC:33737]
ENSBTAG00000002836	15965644	16086403	13	TAF3	protein_coding	TATA-box binding protein associated factor 3 [Source:VGNC Symbol;Acc:VGNC:35574]
ENSBTAG00000012526	17991761	18066070	13	APBB1IP	protein_coding	amyloid beta protein binding family B member 1 interacting protein [Source:VGNC Symbol;Acc:VGNC:26004]
ENSBTAG00000016060	18226732	18280982	13	CREM	protein_coding	cAMP responsive element modulator [Source:VGNC Symbol;Acc:VGNC:27706]
ENSBTAG00000006639	59540733	59555034	13	CSTF1	protein_coding	cleavage stimulation factor subunit 1 [Source:VGNC Symbol;Acc:VGNC:27780]
ENSBTAG00000013007	59572279	59582949	13	FAM210B	protein_coding	family with sequence similarity 210 member B [Source:VGNC Symbol;Acc:VGNC:28789]
ENSBTAG00000018417	59967956	60007443	13	PSMF1	protein_coding	proteasome inhibitor subunit 1 [Source:VGNC Symbol;Acc:VGNC:33477]
ENSBTAG00000044074	22747480	22954556	13	MLLT10	protein_coding	MLLT10 histone lysine methyltransferase DOT1L cofactor [Source:VGNC Symbol;Acc:VGNC:58389]
ENSBTAG00000027384	61019487	61023677	13	DEFB122A	protein_coding	beta-defensin 122a [Source:NCBI gene (formerly Entrezgene);Acc:785417]
ENSBTAG00000008279	28351256	28679615	13	FRMD4A	protein_coding	FERM domain containing 4A [Source:VGNC Symbol;Acc:VGNC:29114]
ENSBTAG00000022007	65915452	65982693	13	SAMHD1	protein_coding	SAM and HD domain containing deoxynucleoside triphosphate triphosphohydrolase 1 [Source:VGNC Symbol;Acc:VGNC:34277]
ENSBTAG00000011541	66015527	66074535	13	RBL1	protein_coding	RB transcriptional corepressor like 1 [Source:VGNC Symbol;Acc:VGNC:33781]
ENSBTAG00000018263	36067572	36144225	13	WAC	protein_coding	WW domain containing adaptor with coiled-coil [Source:VGNC Symbol;Acc:VGNC:36861]
ENSBTAG00000017594	69832957	69940039	13	ZHX3	protein_coding	zinc fingers and homeoboxes 3 [Source:VGNC Symbol;Acc:VGNC:37184]
ENSBTAG00000019606	72178837	72216905	13	IFT52	protein_coding	intraflagellar transport 52 [Source:VGNC Symbol;Acc:VGNC:30070]
ENSBTAG00000007648	43160605	43186863	13	NET1	protein_coding	neuroepithelial cell transforming 1 [Source:VGNC Symbol;Acc:VGNC:32010]
ENSBTAG00000007489	76036719	76152407	13	NCOA3	protein_coding	nuclear receptor coactivator 3 [Source:VGNC Symbol;Acc:VGNC:31921]
ENSBTAG00000015609	76841312	77021815	13	PREX1	protein_coding	phosphatidylinositol-3,4,5-trisphosphate dependent Rac exchange factor 1 [Source:VGNC Symbol;Acc:VGNC:57017]
ENSBTAG00000007120	77097708	77181348	13	ARFGEF2	protein_coding	ADP ribosylation factor guanine nucleotide exchange factor 2 [Source:VGNC Symbol;Acc:VGNC:26065]
ENSBTAG00000005957	77193956	77229841	13	CSE1L	protein_coding	chromosome segregation 1 like [Source:VGNC Symbol;Acc:VGNC:27752]
ENSBTAG00000030556	81116533	81153629	13	ZNF217	protein_coding	zinc finger protein 217 [Source:VGNC Symbol;Acc:VGNC:57037]
ENSBTAG00000047975	81893784	82044527	13	DOK5	protein_coding	docking protein 5 [Source:VGNC Symbol;Acc:VGNC:56184]
ENSBTAG00000007213	53196957	53240508	13	SIRPA	protein_coding	signal regulatory protein alpha [Source:NCBI gene (formerly Entrezgene);Acc:327666]
ENSBTAG00000039520	53431673	53469664	13	SIRPB1	protein_coding	signal-regulatory protein beta 1 [Source:NCBI gene (formerly Entrezgene);Acc:529990]
ENSBTAG00000011656	53832190	53871572	13	PRPF6	protein_coding	pre-mRNA processing factor 6 [Source:VGNC Symbol;Acc:VGNC:33382]
ENSBTAG00000007570	69265371	69301594	14	NDUFAF6	protein_coding	NADH:ubiquinone oxidoreductase complex assembly factor 6 [Source:VGNC Symbol;Acc:VGNC:31958]
ENSBTAG00000003789	69781691	69846027	14	VIRMA	protein_coding	vir like m6A methyltransferase associated [Source:VGNC Symbol;Acc:VGNC:36801]
ENSBTAG00000032301	73063026	73212030	14	SLC26A7	protein_coding	solute carrier family 26 member 7 [Source:VGNC Symbol;Acc:VGNC:34782]
ENSBTAG00000003481	73283493	73338173	14	OTUD6B	protein_coding	OTU deubiquitinase 6B [Source:VGNC Symbol;Acc:VGNC:32498]
ENSBTAG00000006877	74381958	74776968	14	MMP16	protein_coding	matrix metallopeptidase 16 [Source:VGNC Symbol;Acc:VGNC:31521]
ENSBTAG00000036304	75914395	76103436	14	CNGB3	protein_coding	cyclic nucleotide gated channel subunit beta 3 [Source:VGNC Symbol;Acc:VGNC:58368]
ENSBTAG00000001000	77321661	77371770	14	CA13	protein_coding	carbonic anhydrase 13 [Source:VGNC Symbol;Acc:VGNC:26651]
ENSBTAG00000003338	77440753	77485090	14	LRRCC1	protein_coding	leucine rich repeat and coiled-coil centrosomal protein 1 [Source:VGNC Symbol;Acc:VGNC:52802]
ENSBTAG00000020801	10694730	10778921	14	CYRIB	protein_coding	CYFIP related Rac1 interactor B [Source:VGNC Symbol;Acc:VGNC:28819]
ENSBTAG00000044050	22640221	22953771	14	XKR4	protein_coding	XK related 4 [Source:VGNC Symbol;Acc:VGNC:36987]
ENSBTAG00000022471	28074682	28104548	14	TTPA	protein_coding	alpha tocopherol transfer protein [Source:VGNC Symbol;Acc:VGNC:36497]
ENSBTAG00000014691	31303246	31456543	14	ARFGEF1	protein_coding	ADP ribosylation factor guanine nucleotide exchange factor 1 [Source:VGNC Symbol;Acc:VGNC:26064]
ENSBTAG00000048843	37100594	37166729	14	UBE2W	protein_coding	ubiquitin conjugating enzyme E2 W [Source:NCBI gene (formerly Entrezgene);Acc:613423]
ENSBTAG00000007335	43230911	43359853	14	TPD52	protein_coding	tumor protein D52 [Source:NCBI gene (formerly Entrezgene);Acc:540235]
ENSBTAG00000054331	45107921	45157923	14	COLEC10	protein_coding	collectin subfamily member 10 [Source:VGNC Symbol;Acc:VGNC:53852]
ENSBTAG00000038281	50969629	52273953	14	CSMD3	protein_coding	CUB and Sushi multiple domains 3 [Source:HGNC Symbol;Acc:HGNC:19291]
ENSBTAG00000026247	54884631	55054360	14	PKHD1L1	protein_coding	PKHD1 like 1 [Source:VGNC Symbol;Acc:VGNC:109395]
ENSBTAG00000010006	55973618	56023743	14	EMC2	protein_coding	ER membrane protein complex subunit 2 [Source:VGNC Symbol;Acc:VGNC:28463]
ENSBTAG00000008285	57844325	58141613	14	OXR1	protein_coding	oxidation resistance 1 [Source:VGNC Symbol;Acc:VGNC:55069]
ENSBTAG00000026963	62384855	62715290	14	NCALD	protein_coding	neurocalcin delta [Source:VGNC Symbol;Acc:VGNC:31897]
ENSBTAG00000011271	63707070	63789288	14	SNX31	protein_coding	sorting nexin 31 [Source:VGNC Symbol;Acc:VGNC:35109]
ENSBTAG00000017165	66186820	66359721	14	MATN2	protein_coding	matrilin 2 [Source:VGNC Symbol;Acc:VGNC:31265]
ENSBTAG00000011908	66989157	67551536	14	CPQ	protein_coding	carboxypeptidase Q [Source:VGNC Symbol;Acc:VGNC:27668]
ENSBTAG00000020999	77097152	77118221	15	DDB2	protein_coding	damage specific DNA binding protein 2 [Source:VGNC Symbol;Acc:VGNC:27942]
ENSBTAG00000050390	50029326	50042635	15	OR51G2	protein_coding	olfactory receptor family 51 subfamily G member 2 [Source:NCBI gene (formerly Entrezgene);Acc:508595]
ENSBTAG00000031017	80078544	80120961	15	FADS2B	protein_coding	fatty acid desaturase 2B [Source:VGNC Symbol;Acc:VGNC:108926]
ENSBTAG00000003001	51729852	51736203	15	LAMTOR1	protein_coding	late endosomal/lysosomal adaptor, MAPK and MTOR activator 1 [Source:VGNC Symbol;Acc:VGNC:30779]
ENSBTAG00000003000	51737390	51742158	15	TOMT	protein_coding	transmembrane O-methyltransferase [Source:NCBI gene (formerly Entrezgene);Acc:517795]
ENSBTAG00000002999	51742235	51745610	15	ANAPC15	protein_coding	anaphase promoting complex subunit 15 [Source:VGNC Symbol;Acc:VGNC:25882]
ENSBTAG00000010060	80673388	80692495	15	SLC43A3	protein_coding	solute carrier family 43 member 3 [Source:VGNC Symbol;Acc:VGNC:54892]
ENSBTAG00000051230	80743589	80773253	15	SLC43A1	protein_coding	solute carrier family 43 member 1 [Source:VGNC Symbol;Acc:VGNC:106933]
ENSBTAG00000002389	80932192	80940778	15	MED19	protein_coding	mediator complex subunit 19 [Source:VGNC Symbol;Acc:VGNC:31356]
ENSBTAG00000002404	80941209	80949881	15	TMX2	protein_coding	thioredoxin related transmembrane protein 2 [Source:VGNC Symbol;Acc:VGNC:54897]
ENSBTAG00000019062	52372213	52631806	15	FCHSD2	protein_coding	FCH and double SH3 domains 2 [Source:VGNC Symbol;Acc:VGNC:28937]
ENSBTAG00000003692	53409782	53416245	15	UCP2	protein_coding	uncoupling protein 2 [Source:VGNC Symbol;Acc:VGNC:36641]
ENSBTAG00000051826	84113199	84114125	15	OR4A47WP	protein_coding	olfactory receptor family 4 subfamily A member 47W, pseudo [Source:VGNC Symbol;Acc:VGNC:100806]
ENSBTAG00000018629	16086700	16224288	15	CWF19L2	protein_coding	CWF19 like cell cycle control factor 2 [Source:VGNC Symbol;Acc:VGNC:96695]
ENSBTAG00000044144	16344121	16845470	15	GUCY1A2	protein_coding	guanylate cyclase 1 soluble subunit alpha 2 [Source:VGNC Symbol;Acc:VGNC:29719]
ENSBTAG00000054246	18014434	18089126	15	C15H11orf65	protein_coding	chromosome 15 C11orf65 homolog [Source:VGNC Symbol;Acc:VGNC:106655]
ENSBTAG00000050466	18073752	18074177	15		processed_pseudogene
ENSBTAG00000002382	18358195	18664995	15	DDX10	protein_coding	DEAD-box helicase 10 [Source:VGNC Symbol;Acc:VGNC:27956]
ENSBTAG00000000333	20598185	20812735	15	ARHGAP20	protein_coding	Rho GTPase activating protein 20 [Source:VGNC Symbol;Acc:VGNC:26079]
ENSBTAG00000023831	62296511	62553952	15	ELP4	protein_coding	elongator acetyltransferase complex subunit 4 [Source:VGNC Symbol;Acc:VGNC:28457]
ENSBTAG00000012846	63989009	64306981	15	KIAA1549L	protein_coding	KIAA1549 like [Source:VGNC Symbol;Acc:VGNC:30571]
ENSBTAG00000021611	67022721	67089356	15	IFTAP	protein_coding	intraflagellar transport associated protein [Source:VGNC Symbol;Acc:VGNC:52633]
ENSBTAG00000040569	29751059	29769509	15	NLRX1	protein_coding	NLR family member X1 [Source:VGNC Symbol;Acc:VGNC:32122]
ENSBTAG00000020046	33689099	33794265	15	CLMP	protein_coding	CXADR like membrane protein [Source:VGNC Symbol;Acc:VGNC:50091]
ENSBTAG00000044185	35833980	36542301	15	SOX6	protein_coding	SRY-box transcription factor 6 [Source:VGNC Symbol;Acc:VGNC:35150]
ENSBTAG00000005218	37935445	38095528	15	PDE3B	protein_coding	phosphodiesterase 3B [Source:VGNC Symbol;Acc:VGNC:32675]
ENSBTAG00000006556	38233156	38267714	15	COPB1	protein_coding	COPI coat complex subunit beta 1 [Source:VGNC Symbol;Acc:VGNC:27593]
ENSBTAG00000009150	38457984	38773001	15	SPON1	protein_coding	spondin 1 [Source:VGNC Symbol;Acc:VGNC:35227]
ENSBTAG00000020573	43499994	43568212	15	SCUBE2	protein_coding	signal peptide, CUB domain and EGF like domain containing 2 [Source:VGNC Symbol;Acc:VGNC:34372]
ENSBTAG00000013366	43584066	43612623	15	NRIP3	protein_coding	nuclear receptor interacting protein 3 [Source:VGNC Symbol;Acc:VGNC:32264]
ENSBTAG00000004862	44436182	44522347	15	TUB	protein_coding	TUB bipartite transcription factor [Source:VGNC Symbol;Acc:VGNC:36503]
ENSBTAG00000014598	48997281	49127850	19	BPTF	protein_coding	bromodomain PHD finger transcription factor [Source:VGNC Symbol;Acc:VGNC:26550]
ENSBTAG00000024915	50302442	50330000	19	SECTM1A	protein_coding	secreted and transmembrane protein 1A [Source:NCBI gene (formerly Entrezgene);Acc:751575]
ENSBTAG00000000044	50953006	50956142	19	MYADML2	protein_coding	myeloid associated differentiation marker like 2 [Source:VGNC Symbol;Acc:VGNC:31775]
ENSBTAG00000011829	18763113	18873847	19	NF1	protein_coding	neurofibromin 1 [Source:VGNC Symbol;Acc:VGNC:54463]
ENSBTAG00000006189	51259300	51262303	19	ACTG1	protein_coding	actin gamma 1 [Source:VGNC Symbol;Acc:VGNC:107265]
ENSBTAG00000047677	51261145	51261228	19	bta-mir-3533	miRNA	bta-mir-3533 [Source:miRBase;Acc:MI0031504]
ENSBTAG00000005008	18989423	19004078	19	WSB1	protein_coding	WD repeat and SOCS box containing 1 [Source:VGNC Symbol;Acc:VGNC:36971]
ENSBTAG00000011435	38823897	38928029	19	NPEPPS	protein_coding	aminopeptidase puromycin sensitive [Source:VGNC Symbol;Acc:VGNC:57146]
ENSBTAG00000011011	20882415	21124185	19	SSH2	protein_coding	slingshot protein phosphatase 2 [Source:VGNC Symbol;Acc:VGNC:35313]
ENSBTAG00000030591	39383537	39403756	19	CWC25	protein_coding	CWC25 spliceosome associated protein homolog [Source:VGNC Symbol;Acc:VGNC:27842]
ENSBTAG00000044056	39431968	39435985	19	C19H17orf98	protein_coding	chromosome 19 C17orf98 homolog [Source:VGNC Symbol;Acc:VGNC:52661]
ENSBTAG00000011729	40015508	40043108	19	STARD3	protein_coding	StAR related lipid transfer domain containing 3 [Source:VGNC Symbol;Acc:VGNC:35363]
ENSBTAG00000011480	22646310	22678320	19	PITPNA	protein_coding	phosphatidylinositol transfer protein alpha [Source:VGNC Symbol;Acc:VGNC:32919]
ENSBTAG00000010384	40524612	40546357	19	CDC6	protein_coding	cell division cycle 6 [Source:VGNC Symbol;Acc:VGNC:27081]
ENSBTAG00000019391	23977636	23981623	19	OR1P1	protein_coding	olfactory receptor family 1 subfamily P member 1 [Source:VGNC Symbol;Acc:VGNC:100611]
ENSBTAG00000055314	24021135	24051219	19	OR3A1	protein_coding	olfactory receptor family 3 subfamily A member 1 [Source:NCBI gene (formerly Entrezgene);Acc:532454]
ENSBTAG00000000833	24360140	24365269	19	TAX1BP3	protein_coding	Tax1 binding protein 3 [Source:VGNC Symbol;Acc:VGNC:35620]
ENSBTAG00000025121	24365491	24366340	19	EMC6	protein_coding	ER membrane protein complex subunit 6 [Source:VGNC Symbol;Acc:VGNC:28466]
ENSBTAG00000002282	41907220	41909777	19	EIF1	protein_coding	eukaryotic translation initiation factor 1 [Source:VGNC Symbol;Acc:VGNC:57141]
ENSBTAG00000021677	9938267	10089721	19	TRIM37	protein_coding	tripartite motif containing 37 [Source:VGNC Symbol;Acc:VGNC:36332]
ENSBTAG00000016710	10665274	10674104	19	PTRH2	protein_coding	peptidyl-tRNA hydrolase 2 [Source:VGNC Symbol;Acc:VGNC:33562]
ENSBTAG00000011623	10674179	10802801	19	VMP1	protein_coding	vacuole membrane protein 1 [Source:VGNC Symbol;Acc:VGNC:36806]
ENSBTAG00000012070	11169421	11225797	19	INTS2	protein_coding	integrator complex subunit 2 [Source:VGNC Symbol;Acc:VGNC:30228]
ENSBTAG00000012068	11232242	11410164	19	BRIP1	protein_coding	BRCA1 interacting helicase 1 [Source:VGNC Symbol;Acc:VGNC:50067]
ENSBTAG00000014433	24797195	24884781	19	UBE2G1	protein_coding	ubiquitin conjugating enzyme E2 G1 [Source:VGNC Symbol;Acc:VGNC:36581]
ENSBTAG00000002633	54497005	54676832	19	SEPTIN9	protein_coding	septin 9 [Source:VGNC Symbol;Acc:VGNC:34459]
ENSBTAG00000013677	54705353	54755623	19	SEC14L1	protein_coding	SEC14 like lipid binding 1 [Source:VGNC Symbol;Acc:VGNC:34404]
ENSBTAG00000009427	12299125	12359979	19	PPM1D	protein_coding	protein phosphatase, Mg2+/Mn2+ dependent 1D [Source:VGNC Symbol;Acc:VGNC:33210]
ENSBTAG00000004680	25181428	25204840	19	SLC13A5	protein_coding	solute carrier family 13 member 5 [Source:VGNC Symbol;Acc:VGNC:34677]
ENSBTAG00000033562	13301089	13307764	19	LHX1	protein_coding	LIM homeobox 1 [Source:VGNC Symbol;Acc:VGNC:30871]
ENSBTAG00000013792	55443082	55449253	19	UBALD2	protein_coding	UBA like domain containing 2 [Source:VGNC Symbol;Acc:VGNC:36570]
ENSBTAG00000016240	55464958	55539900	19	RNF157	protein_coding	ring finger protein 157 [Source:VGNC Symbol;Acc:VGNC:34031]
ENSBTAG00000000131	27296635	27304659	19	SENP3	protein_coding	SUMO specific peptidase 3 [Source:NCBI gene (formerly Entrezgene);Acc:100138267]
ENSBTAG00000000132	27305005	27311552	19	EIF4A1	protein_coding	eukaryotic translation initiation factor 4A1 [Source:VGNC Symbol;Acc:VGNC:28404]
ENSBTAG00000053909	56648056	56652832	19	NAT9	protein_coding	N-acetyltransferase 9 (putative) [Source:NCBI gene (formerly Entrezgene);Acc:514377]
ENSBTAG00000011994	28004031	28087154	19	NDEL1	protein_coding	nudE neurodevelopment protein 1 like 1 [Source:VGNC Symbol;Acc:VGNC:31933]
ENSBTAG00000017246	33249951	33251848	19	UBB	protein_coding	ubiquitin B [Source:VGNC Symbol;Acc:VGNC:107281]
ENSBTAG00000001061	62664531	62970305	19	PRKCA	protein_coding	protein kinase C alpha [Source:VGNC Symbol;Acc:VGNC:33327]
ENSBTAG00000000056	47979733	48007680	19	STRADA	protein_coding	STE20 related adaptor alpha [Source:VGNC Symbol;Acc:VGNC:35418]
ENSBTAG00000018446	34070353	34087612	2	GCA	protein_coding	grancalcin [Source:VGNC Symbol;Acc:VGNC:29278]
ENSBTAG00000021691	34972722	35083065	2	PSMD14	protein_coding	proteasome 26S subunit, non-ATPase 14 [Source:VGNC Symbol;Acc:VGNC:33465]
ENSBTAG00000020654	36715262	37045806	2	BAZ2B	protein_coding	bromodomain adjacent to zinc finger domain 2B [Source:VGNC Symbol;Acc:VGNC:55328]
ENSBTAG00000008329	38913867	38942113	2	CYTIP	protein_coding	cytohesin 1 interacting protein [Source:VGNC Symbol;Acc:VGNC:49051]
ENSBTAG00000006667	124431682	124610867	2	EPB41	protein_coding	erythrocyte membrane protein band 4.1 [Source:VGNC Symbol;Acc:VGNC:28519]
ENSBTAG00000002727	124922940	125007155	2	PHACTR4	protein_coding	phosphatase and actin regulator 4 [Source:VGNC Symbol;Acc:VGNC:32806]
ENSBTAG00000012604	128320578	128334929	2	NCMAP	protein_coding	non-compact myelin associated protein [Source:VGNC Symbol;Acc:VGNC:31920]
ENSBTAG00000001700	130732620	130787969	2	CDC42	protein_coding	cell division cycle 42 [Source:VGNC Symbol;Acc:VGNC:97251]
ENSBTAG00000018581	47420198	47547292	2	EPC2	protein_coding	enhancer of polycomb homolog 2 [Source:VGNC Symbol;Acc:VGNC:28528]
ENSBTAG00000001132	52388547	52825730	2	GTDC1	protein_coding	glycosyltransferase like domain containing 1 [Source:VGNC Symbol;Acc:VGNC:29690]
ENSBTAG00000050589	52561468	52794962	2		protein_coding
ENSBTAG00000003645	10562943	10705287	2	FSIP2	protein_coding	fibrous sheath interacting protein 2 [Source:VGNC Symbol;Acc:VGNC:56115]
ENSBTAG00000044055	59511857	60421786	2	THSD7B	protein_coding	thrombospondin type 1 domain containing 7B [Source:VGNC Symbol;Acc:VGNC:35851]
ENSBTAG00000018744	62784836	63181459	2	MGAT5	protein_coding	alpha-1,6-mannosylglycoprotein 6-beta-N-acetylglucosaminyltransferase [Source:VGNC Symbol;Acc:VGNC:54620]
ENSBTAG00000044009	14473125	14594115	2	PPP1R1C	protein_coding	protein phosphatase 1 regulatory inhibitor subunit 1C [Source:VGNC Symbol;Acc:VGNC:33235]
ENSBTAG00000047036	64935007	65196499	2	GPR39	protein_coding	G protein-coupled receptor 39 [Source:NCBI gene (formerly Entrezgene);Acc:100139476]
ENSBTAG00000021726	16813692	16875835	2	CWC22	protein_coding	CWC22 spliceosome associated protein homolog [Source:VGNC Symbol;Acc:VGNC:27841]
ENSBTAG00000001861	17618997	17764631	2	SESTD1	protein_coding	SEC14 and spectrin domain containing 1 [Source:VGNC Symbol;Acc:VGNC:56146]
ENSBTAG00000027875	17799007	18020703	2	CCDC141	protein_coding	coiled-coil domain containing 141 [Source:VGNC Symbol;Acc:VGNC:26852]
ENSBTAG00000010221	69565219	69664403	2	CCDC93	protein_coding	coiled-coil domain containing 93 [Source:VGNC Symbol;Acc:VGNC:26934]
ENSBTAG00000009057	71437172	71470213	2	CFAP221	protein_coding	cilia and flagella associated protein 221 [Source:VGNC Symbol;Acc:VGNC:27241]
ENSBTAG00000006059	73398067	73416298	2	TSN	protein_coding	translin [Source:VGNC Symbol;Acc:VGNC:36422]
ENSBTAG00000007867	79518741	79560102	2	STAT1	protein_coding	signal transducer and activator of transcription 1 [Source:VGNC Symbol;Acc:VGNC:56151]
ENSBTAG00000001585	22130033	22259090	2	WIPF1	protein_coding	WAS/WASL interacting protein family member 1 [Source:VGNC Symbol;Acc:VGNC:36939]
ENSBTAG00000046699	79568840	79673336	2	STAT4	protein_coding	signal transducer and activator of transcription 4 [Source:VGNC Symbol;Acc:VGNC:106954]
ENSBTAG00000020696	84741175	85088822	2	HECW2	protein_coding	HECT, C2 and WW domain containing E3 ubiquitin protein ligase 2 [Source:VGNC Symbol;Acc:VGNC:56116]
ENSBTAG00000003626	25753839	26211202	2	MYO3B	protein_coding	myosin IIIB [Source:VGNC Symbol;Acc:VGNC:31825]
ENSBTAG00000009725	89102213	89173911	2	AOX1	protein_coding	aldehyde oxidase 1 [Source:VGNC Symbol;Acc:VGNC:25974]
ENSBTAG00000020296	26314651	26517652	2	UBR3	protein_coding	ubiquitin protein ligase E3 component n-recognin 3 [Source:VGNC Symbol;Acc:VGNC:55173]
ENSBTAG00000021201	89605073	89661226	2	HYCC2	protein_coding	hyccin PI4KA lipid kinase complex subunit 2 [Source:VGNC Symbol;Acc:VGNC:28725]
ENSBTAG00000015718	89861141	89885545	2	CASP8	protein_coding	caspase 8 [Source:VGNC Symbol;Acc:VGNC:26784]
ENSBTAG00000014933	89938529	90008545	2	TRAK2	protein_coding	trafficking kinesin protein 2 [Source:VGNC Symbol;Acc:VGNC:36281]
ENSBTAG00000019385	31103231	31183473	2	SCN3A	protein_coding	sodium voltage-gated channel alpha subunit 3 [Source:VGNC Symbol;Acc:VGNC:55078]
ENSBTAG00000005501	31429997	31587069	2	COBLL1	protein_coding	cordon-bleu WH2 repeat protein like 1 [Source:VGNC Symbol;Acc:VGNC:106698]
ENSBTAG00000046454	94944568	95001285	2	DYTN	protein_coding	dystrotelin [Source:VGNC Symbol;Acc:VGNC:52765]
ENSBTAG00000000581	112861987	113100311	2	DOCK10	protein_coding	dedicator of cytokinesis 10 [Source:VGNC Symbol;Acc:VGNC:28155]
ENSBTAG00000003728	25400418	25516036	20	NDUFS4	protein_coding	NADH:ubiquinone oxidoreductase subunit S4 [Source:VGNC Symbol;Acc:VGNC:50229]
ENSBTAG00000043948	29111349	29562326	20	HCN1	protein_coding	hyperpolarization activated cyclic nucleotide gated potassium channel 1 [Source:VGNC Symbol;Acc:VGNC:29776]
ENSBTAG00000033186	32667447	32834933	20	OXCT1	protein_coding	3-oxoacid CoA-transferase 1 [Source:VGNC Symbol;Acc:VGNC:32508]
ENSBTAG00000001997	33443255	33514932	20	MROH2B	protein_coding	maestro heat like repeat family member 2B [Source:VGNC Symbol;Acc:VGNC:31611]
ENSBTAG00000033095	36672888	36968945	20	WDR70	protein_coding	WD repeat domain 70 [Source:VGNC Symbol;Acc:VGNC:36915]
ENSBTAG00000002845	48811787	48998130	20	CDH10	protein_coding	cadherin 10 [Source:VGNC Symbol;Acc:VGNC:27091]
ENSBTAG00000025893	51049217	51567420	20	CDH12	protein_coding	cadherin 12 [Source:VGNC Symbol;Acc:VGNC:54415]
ENSBTAG00000037844	53333437	53936986	20	CDH18	protein_coding	cadherin 18 [Source:VGNC Symbol;Acc:VGNC:27097]
ENSBTAG00000020126	56233771	56495596	20	MYO10	protein_coding	myosin X [Source:VGNC Symbol;Acc:VGNC:31811]
ENSBTAG00000016444	56526791	56683260	20	RETREG1	protein_coding	reticulophagy regulator 1 [Source:VGNC Symbol;Acc:VGNC:33878]
ENSBTAG00000005514	58644763	58864848	20	TRIO	protein_coding	trio Rho guanine nucleotide exchange factor [Source:VGNC Symbol;Acc:VGNC:36356]
ENSBTAG00000021972	59226991	59489350	20	DNAH5	protein_coding	dynein axonemal heavy chain 5 [Source:VGNC Symbol;Acc:VGNC:28126]
ENSBTAG00000003539	62783281	62814323	20	ROPN1L	protein_coding	rhophilin associated tail protein 1 like [Source:VGNC Symbol;Acc:VGNC:34086]
ENSBTAG00000003536	62822982	62899935	20	MARCHF6	protein_coding	membrane associated ring-CH-type finger 6 [Source:VGNC Symbol;Acc:VGNC:31241]
ENSBTAG00000017889	62979746	62993754	20	CCT5	protein_coding	chaperonin containing TCP1 subunit 5 [Source:VGNC Symbol;Acc:VGNC:26998]
ENSBTAG00000005021	63654369	64216207	20	SEMA5A	protein_coding	semaphorin 5A [Source:VGNC Symbol;Acc:VGNC:34439]
ENSBTAG00000015022	17021529	17087796	20	KIF2A	protein_coding	kinesin family member 2A [Source:VGNC Symbol;Acc:VGNC:30599]
ENSBTAG00000013060	22109271	22190576	21	IQGAP1	protein_coding	IQ motif containing GTPase activating protein 1 [Source:VGNC Symbol;Acc:VGNC:30258]
ENSBTAG00000043693	22187670	22187767	21	U6	snRNA	U6 spliceosomal RNA [Source:RFAM;Acc:RF00026]
ENSBTAG00000020192	66678556	66817662	21	PPP2R5C	protein_coding	protein phosphatase 2 regulatory subunit B'gamma [Source:VGNC Symbol;Acc:VGNC:33262]
ENSBTAG00000019940	25239271	25341094	21	RASGRF1	protein_coding	Ras protein specific guanine nucleotide releasing factor 1 [Source:VGNC Symbol;Acc:VGNC:33745]
ENSBTAG00000051090	27672129	27709735	21	KLF13	protein_coding	KLF transcription factor 13 [Source:VGNC Symbol;Acc:VGNC:106796]
ENSBTAG00000012022	30372068	30461318	21	TBC1D2B	protein_coding	TBC1 domain family member 2B [Source:VGNC Symbol;Acc:VGNC:35640]
ENSBTAG00000009985	33383914	33450894	21	SIN3A	protein_coding	SIN3 transcription regulator family member A [Source:VGNC Symbol;Acc:VGNC:34624]
ENSBTAG00000032477	41701589	41776463	21	HECTD1	protein_coding	HECT domain E3 ubiquitin protein ligase 1 [Source:VGNC Symbol;Acc:VGNC:29800]
ENSBTAG00000012873	44998853	45046871	21	SNX6	protein_coding	sorting nexin 6 [Source:VGNC Symbol;Acc:VGNC:35112]
ENSBTAG00000009683	45548878	45572660	21	PSMA6	protein_coding	proteasome 20S subunit alpha 6 [Source:VGNC Symbol;Acc:VGNC:33441]
ENSBTAG00000000655	47398496	47734138	21	MIPOL1	protein_coding	mirror-image polydactyly 1 [Source:VGNC Symbol;Acc:VGNC:106823]
ENSBTAG00000015095	47810137	47998810	21	TTC6	protein_coding	tetratricopeptide repeat domain 6 [Source:VGNC Symbol;Acc:VGNC:59372]
ENSBTAG00000015412	55035899	55062339	21	TGM7	protein_coding	transglutaminase 7 [Source:VGNC Symbol;Acc:VGNC:35814]
ENSBTAG00000021304	55165216	55233029	21	TP53BP1	protein_coding	tumor protein p53 binding protein 1 [Source:VGNC Symbol;Acc:VGNC:36232]
ENSBTAG00000017211	55410998	55420016	21	SERINC4	protein_coding	serine incorporator 4 [Source:VGNC Symbol;Acc:VGNC:97310]
ENSBTAG00000017212	55420598	55421853	21	HYPK	protein_coding	huntingtin interacting protein K [Source:VGNC Symbol;Acc:VGNC:30015]
ENSBTAG00000017215	55434615	55488834	21	WDR76	protein_coding	WD repeat domain 76 [Source:VGNC Symbol;Acc:VGNC:36920]
ENSBTAG00000027074	15832660	16079922	21	SV2B	protein_coding	synaptic vesicle glycoprotein 2B [Source:VGNC Symbol;Acc:VGNC:35495]
ENSBTAG00000014505	21635601	21641668	21	NGRN	protein_coding	neugrin, neurite outgrowth associated [Source:VGNC Symbol;Acc:VGNC:57159]
ENSBTAG00000007233	65267468	65416865	21	WDR25	protein_coding	WD repeat domain 25 [Source:VGNC Symbol;Acc:VGNC:36888]
ENSBTAG00000013117	45924535	46818511	22	CACNA2D3	protein_coding	calcium voltage-gated channel auxiliary subunit alpha2delta 3 [Source:VGNC Symbol;Acc:VGNC:26681]
ENSBTAG00000014786	48176132	48283003	22	PBRM1	protein_coding	polybromo 1 [Source:VGNC Symbol;Acc:VGNC:32606]
ENSBTAG00000001471	48705195	48805972	22	POC1A	protein_coding	POC1 centriolar protein A [Source:VGNC Symbol;Acc:VGNC:50094]
ENSBTAG00000016758	10457825	10551357	22	MLH1	protein_coding	mutL homolog 1 [Source:VGNC Symbol;Acc:VGNC:31497]
ENSBTAG00000022733	10551378	10553204	22	EPM2AIP1	protein_coding	EPM2A interacting protein 1 [Source:VGNC Symbol;Acc:VGNC:28545]
ENSBTAG00000051466	13851219	14373037	22	ULK4	protein_coding	unc-51 like kinase 4 [Source:VGNC Symbol;Acc:VGNC:107015]
ENSBTAG00000003325	15232620	15298151	22	SNRK	protein_coding	SNF related kinase [Source:VGNC Symbol;Acc:VGNC:50156]
ENSBTAG00000013047	18673820	19567204	22	GRM7	protein_coding	glutamate metabotropic receptor 7 [Source:VGNC Symbol;Acc:VGNC:29662]
ENSBTAG00000019161	49988945	50001031	22	NPRL2	protein_coding	NPR2 like, GATOR1 complex subunit [Source:VGNC Symbol;Acc:VGNC:32214]
ENSBTAG00000019163	49994656	49997571	22	CYB561D2	protein_coding	cytochrome b-561 domain containing 2 [Source:NCBI gene (formerly Entrezgene);Acc:523966]
ENSBTAG00000020965	50002503	50006742	22	ZMYND10	protein_coding	zinc finger MYND-type containing 10 [Source:VGNC Symbol;Acc:VGNC:37201]
ENSBTAG00000020963	50006693	50015926	22	RASSF1	protein_coding	Ras association domain family member 1 [Source:VGNC Symbol;Acc:VGNC:33757]
ENSBTAG00000000484	50016339	50026835	22	HYAL2	protein_coding	hyaluronidase 2 [Source:VGNC Symbol;Acc:VGNC:30011]
ENSBTAG00000003592	24943531	25264487	22	CNTN6	protein_coding	contactin 6 [Source:VGNC Symbol;Acc:VGNC:27539]
ENSBTAG00000007615	27019069	27417544	22	CNTN3	protein_coding	contactin 3 [Source:VGNC Symbol;Acc:VGNC:27538]
ENSBTAG00000002321	50693259	50697601	22	AMT	protein_coding	aminomethyltransferase [Source:NCBI gene (formerly Entrezgene);Acc:280719]
ENSBTAG00000022632	50697897	50700780	22	TCTA	protein_coding	T cell leukemia translocation altered [Source:NCBI gene (formerly Entrezgene);Acc:616169]
ENSBTAG00000018928	50911689	50919173	22	QARS1	protein_coding	glutaminyl-tRNA synthetase 1 [Source:VGNC Symbol;Acc:VGNC:33595]
ENSBTAG00000014205	51085591	51155609	22	PRKAR2A	protein_coding	protein kinase cAMP-dependent type II regulatory subunit alpha [Source:VGNC Symbol;Acc:VGNC:33325]
ENSBTAG00000019041	32966389	33471943	22	TAFA1	protein_coding	TAFA chemokine like family member 1 [Source:VGNC Symbol;Acc:VGNC:28777]
ENSBTAG00000031340	53488975	53569073	22	SLC6A20	protein_coding	solute carrier family 6 member 20 [Source:VGNC Symbol;Acc:VGNC:34921]
ENSBTAG00000019121	56239343	56308299	22	IFT122	protein_coding	intraflagellar transport 122 [Source:VGNC Symbol;Acc:VGNC:30064]
ENSBTAG00000045748	56467496	56543343	22	RAF1	protein_coding	Raf-1 proto-onco, serine/threonine kinase [Source:NCBI gene (formerly Entrezgene);Acc:521196]
ENSBTAG00000004512	56543425	56581017	22	MKRN2	protein_coding	makorin ring finger protein 2 [Source:VGNC Symbol;Acc:VGNC:55064]
ENSBTAG00000006789	57383017	57505284	22	FGD5	protein_coding	FYVE, RhoGEF and PH domain containing 5 [Source:VGNC Symbol;Acc:VGNC:28968]
ENSBTAG00000010029	44539154	45518463	22	ERC2	protein_coding	ELKS/RAB6-interacting/CAST family member 2 [Source:VGNC Symbol;Acc:VGNC:28567]
ENSBTAG00000039657	31818805	31828988	23	H2AC6	protein_coding	H2A clustered histone 6 [Source:VGNC Symbol;Acc:VGNC:83561]
ENSBTAG00000053033	31828921	31829004	23	bta-mir-6531	miRNA	bta-mir-6531 [Source:miRBase;Acc:MI0022331]
ENSBTAG00000052382	31829268	31829648	23	H2BC4	protein_coding	H2B clustered histone 4 [Source:VGNC Symbol;Acc:VGNC:83556]
ENSBTAG00000011671	31844641	31849982	23	H1-6	protein_coding	H1.6 linker histone, cluster member [Source:VGNC Symbol;Acc:VGNC:83557]
ENSBTAG00000052609	31847243	31847554	23	H4C3	protein_coding	H4 clustered histone 3 [Source:VGNC Symbol;Acc:VGNC:84553]
ENSBTAG00000000529	12062334	12436221	23	BTBD9	protein_coding	BTB domain containing 9 [Source:VGNC Symbol;Acc:VGNC:54397]
ENSBTAG00000012703	12494154	12519916	23	GLO1	protein_coding	glyoxalase I [Source:VGNC Symbol;Acc:VGNC:50185]
ENSBTAG00000025589	36745642	37444814	23	CDKAL1	protein_coding	CDK5 regulatory subunit associated protein 1 like 1 [Source:VGNC Symbol;Acc:VGNC:27137]
ENSBTAG00000021045	37486847	37569408	23	E2F3	protein_coding	E2F transcription factor 3 [Source:VGNC Symbol;Acc:VGNC:28287]
ENSBTAG00000002929	52201686	52218895	23	IRF4	protein_coding	interferon regulatory factor 4 [Source:VGNC Symbol;Acc:VGNC:30275]
ENSBTAG00000021077	25607502	25622150	23	BOLA-DQB	protein_coding	major histocompatibility complex, class II, DQ beta [Source:NCBI gene (formerly Entrezgene);Acc:282495]
ENSBTAG00000034939	25858687	25883331	23	BTNL2	protein_coding	butyrophilin like 2 [Source:VGNC Symbol;Acc:VGNC:107284]
ENSBTAG00000025424	27171388	27196528	23	NOTCH4	protein_coding	notch receptor 4 [Source:VGNC Symbol;Acc:VGNC:32179]
ENSBTAG00000037781	27252845	27254424	23	FKBPL	protein_coding	FKBP prolyl isomerase like [Source:VGNC Symbol;Acc:VGNC:29028]
ENSBTAG00000037533	27372094	27386883	23	C4A	protein_coding	complement component 4A [Source:NCBI gene (formerly Entrezgene);Acc:280678]
ENSBTAG00000005674	27494530	27498491	23	NEU1	protein_coding	neuraminidase 1 [Source:VGNC Symbol;Acc:VGNC:50230]
ENSBTAG00000014492	27732075	27742916	23	NFKBIL1	protein_coding	NFKB inhibitor like 1 [Source:VGNC Symbol;Acc:VGNC:32049]
ENSBTAG00000007075	27943564	28059869	23		protein_coding
ENSBTAG00000021111	27982798	27987297	23	POU5F1	protein_coding	POU class 5 homeobox 1 [Source:NCBI gene (formerly Entrezgene);Acc:282316]
ENSBTAG00000011126	10417325	10458886	23	STK38	protein_coding	serine/threonine kinase 38 [Source:VGNC Symbol;Acc:VGNC:35399]
ENSBTAG00000007514	10653672	10757196	23	CPNE5	protein_coding	copine 5 [Source:VGNC Symbol;Acc:VGNC:27661]
ENSBTAG00000010563	43097074	43165140	24	PTPN2	protein_coding	protein tyrosine phosphatase non-receptor type 2 [Source:VGNC Symbol;Acc:VGNC:33534]
ENSBTAG00000032961	46854677	46871859	24	IER3IP1	protein_coding	immediate early response 3 interacting protein 1 [Source:VGNC Symbol;Acc:VGNC:110047]
ENSBTAG00000048378	52200944	53036688	24	DCC	protein_coding	DCC netrin 1 receptor [Source:VGNC Symbol;Acc:VGNC:109406]
ENSBTAG00000004005	56001377	56351749	24	WDR7	protein_coding	WD repeat domain 7 [Source:VGNC Symbol;Acc:VGNC:36914]
ENSBTAG00000019302	61396513	61588241	24	BCL2	protein_coding	BCL2 apoptosis regulator [Source:VGNC Symbol;Acc:VGNC:26445]
ENSBTAG00000007723	61599658	61638727	24	KDSR	protein_coding	3-ketodihydrosphingosine reductase [Source:VGNC Symbol;Acc:VGNC:30536]
ENSBTAG00000019876	25971050	26009225	24	DSC1	protein_coding	desmocollin 1 [Source:VGNC Symbol;Acc:VGNC:28212]
ENSBTAG00000023259	32306070	32535370	24	OSBPL1A	protein_coding	oxysterol binding protein like 1A [Source:VGNC Symbol;Acc:VGNC:32460]
ENSBTAG00000027181	32711020	32946065	24	LAMA3	protein_coding	laminin subunit alpha 3 [Source:VGNC Symbol;Acc:VGNC:30770]
ENSBTAG00000021651	19647361	19673589	25	UQCRC2	protein_coding	ubiquinol-cytochrome c reductase core protein 2 [Source:VGNC Symbol;Acc:VGNC:36696]
ENSBTAG00000018044	19969392	20002099	25	POLR3E	protein_coding	RNA polymerase III subunit E [Source:VGNC Symbol;Acc:VGNC:33149]
ENSBTAG00000012290	20970085	21042943	25	SCNN1B	protein_coding	sodium channel epithelial 1 subunit beta [Source:VGNC Symbol;Acc:VGNC:34356]
ENSBTAG00000045593	21194266	21229246	25	EARS2	protein_coding	glutamyl-tRNA synthetase 2, mitochondrial [Source:VGNC Symbol;Acc:VGNC:28297]
ENSBTAG00000008633	26126027	26131638	25	SLX1A	protein_coding	SLX1 homolog A, structure-specific endonuclease subunit [Source:NCBI gene (formerly Entrezgene);Acc:510858]
ENSBTAG00000008632	26131819	26132468	25		protein_coding
ENSBTAG00000008631	26134784	26140301	25	CORO1A	protein_coding	coronin 1A [Source:VGNC Symbol;Acc:VGNC:27620]
ENSBTAG00000010904	26423976	26431502	25	PAGR1	protein_coding	PAXIP1 associated glutamate rich protein 1 [Source:VGNC Symbol;Acc:VGNC:97294]
ENSBTAG00000046752	26427870	26430899	25	PRRT2	protein_coding	proline rich transmembrane protein 2 [Source:HGNC Symbol;Acc:HGNC:30500]
ENSBTAG00000040555	27002887	27086008	25	FBXL19	protein_coding	F-box and leucine rich repeat protein 19 [Source:VGNC Symbol;Acc:VGNC:59170]
ENSBTAG00000048857	27007831	27010937	25		protein_coding
ENSBTAG00000004051	28371598	28377073	25	SBDS	protein_coding	SBDS ribosome maturation factor [Source:VGNC Symbol;Acc:VGNC:34304]
ENSBTAG00000007367	38030392	38038514	25	AIMP2	protein_coding	aminoacyl tRNA synthetase complex interacting multifunctional protein 2 [Source:VGNC Symbol;Acc:VGNC:25766]
ENSBTAG00000009236	38297751	38321662	25	DAGLB	protein_coding	diacylglycerol lipase beta [Source:VGNC Symbol;Acc:VGNC:27873]
ENSBTAG00000020735	16448218	16543421	25	SMG1	protein_coding	SMG1 nonsense mediated mRNA decay associated PI3K related kinase [Source:VGNC Symbol;Acc:VGNC:35010]
ENSBTAG00000022917	45394341	45506195	26	FANK1	protein_coding	fibronectin type III and ankyrin repeat domains 1 [Source:VGNC Symbol;Acc:VGNC:28861]
ENSBTAG00000002435	47395179	47501339	26	PTPRE	protein_coding	protein tyrosine phosphatase receptor type E [Source:VGNC Symbol;Acc:VGNC:33549]
ENSBTAG00000052836	16122288	16148387	26		protein_coding
ENSBTAG00000037795	16125969	16208881	26	CYP2C87	protein_coding	cytochrome P450 family 2 subfamily C member 87 [Source:VGNC Symbol;Acc:VGNC:110251]
ENSBTAG00000002971	20681351	20714718	26	CUTC	protein_coding	cutC copper transporter [Source:VGNC Symbol;Acc:VGNC:27838]
ENSBTAG00000007435	22820386	22829196	26	NOLC1	protein_coding	nucleolar and coiled-body phosphoprotein 1 [Source:VGNC Symbol;Acc:VGNC:32161]
ENSBTAG00000014336	23347562	23403774	26	WBP1L	protein_coding	WW domain binding protein 1 like [Source:VGNC Symbol;Acc:VGNC:36871]
ENSBTAG00000001017	24528292	24587108	26	SLK	protein_coding	STE20 like kinase [Source:VGNC Symbol;Acc:VGNC:34968]
ENSBTAG00000004612	25203123	26181296	26	SORCS3	protein_coding	sortilin related VPS10 domain containing receptor 3 [Source:VGNC Symbol;Acc:VGNC:106943]
ENSBTAG00000007948	27553353	27912060	26	SORCS1	protein_coding	sortilin related VPS10 domain containing receptor 1 [Source:VGNC Symbol;Acc:VGNC:35130]
ENSBTAG00000023891	31202529	31396918	26	RBM20	protein_coding	RNA binding motif protein 20 [Source:VGNC Symbol;Acc:VGNC:33791]
ENSBTAG00000052800	36990938	37008905	26	PNLIPRP1	protein_coding	pancreatic lipase related protein 1 [Source:HGNC Symbol;Acc:HGNC:9156]
ENSBTAG00000003178	41668494	41825813	26	ATE1	protein_coding	arginyltransferase 1 [Source:VGNC Symbol;Acc:VGNC:26238]
ENSBTAG00000023840	44381768	44410582	26	ABRAXAS2	protein_coding	abraxas 2, BRISC complex subunit [Source:VGNC Symbol;Acc:VGNC:107296]
ENSBTAG00000003395	44470645	44543034	26	ZRANB1	protein_coding	zinc finger RANBP2-type containing 1 [Source:VGNC Symbol;Acc:VGNC:37371]
ENSBTAG00000007422	14375306	14414602	27	TRAPPC11	protein_coding	trafficking protein particle complex subunit 11 [Source:VGNC Symbol;Acc:VGNC:36285]
ENSBTAG00000044194	20011366	20073509	27	ZDHHC2	protein_coding	zinc finger DHHC-type palmitoyltransferase 2 [Source:VGNC Symbol;Acc:VGNC:37135]
ENSBTAG00000010241	30732560	31370431	27	UNC5D	protein_coding	unc-5 netrin receptor D [Source:VGNC Symbol;Acc:VGNC:36674]
ENSBTAG00000017133	36454819	36470324	27	GINS4	protein_coding	GINS complex subunit 4 [Source:VGNC Symbol;Acc:VGNC:29363]
ENSBTAG00000007629	37547355	37553519	27	THAP1	protein_coding	THAP domain containing 1 [Source:VGNC Symbol;Acc:VGNC:35818]
ENSBTAG00000001186	38246299	38307830	27	SH2D4A	protein_coding	SH2 domain containing 4A [Source:VGNC Symbol;Acc:VGNC:34560]
ENSBTAG00000010947	14786778	14882678	28	PHYHIPL	protein_coding	phytanoyl-CoA 2-hydroxylase interacting protein like [Source:VGNC Symbol;Acc:VGNC:32851]
ENSBTAG00000014020	18283704	18400082	28	RTKN2	protein_coding	rhotekin 2 [Source:VGNC Symbol;Acc:VGNC:34198]
ENSBTAG00000045699	22282909	24121400	28	CTNNA3	protein_coding	catenin alpha 3 [Source:VGNC Symbol;Acc:VGNC:27800]
ENSBTAG00000002620	24811860	24849160	28	DNA2	protein_coding	DNA replication helicase/nuclease 2 [Source:VGNC Symbol;Acc:VGNC:28118]
ENSBTAG00000033413	25177661	25211518	28	DDX50	protein_coding	DExD-box helicase 50 [Source:VGNC Symbol;Acc:VGNC:27973]
ENSBTAG00000014558	25219711	25243112	28	DDX21	protein_coding	DExD-box helicase 21 [Source:VGNC Symbol;Acc:VGNC:97259]
ENSBTAG00000011072	30012693	30556374	28	ADK	protein_coding	adenosine kinase [Source:NCBI gene (formerly Entrezgene);Acc:783572]
ENSBTAG00000001656	35225744	35234488	28	TMEM254	protein_coding	transmembrane protein 254 [Source:VGNC Symbol;Acc:VGNC:36063]
ENSBTAG00000022886	9910803	10517659	28	RYR2	protein_coding	ryanodine receptor 2 [Source:VGNC Symbol;Acc:VGNC:34234]
ENSBTAG00000048689	27602033	27622352	29	OR8B1AE	protein_coding	olfactory receptor family 8 subfamily B member 1AE [Source:VGNC Symbol;Acc:VGNC:101927]
ENSBTAG00000012169	29562032	29610872	29	FAM118B	protein_coding	family with sequence similarity 118 member B [Source:VGNC Symbol;Acc:VGNC:108123]
ENSBTAG00000014105	29610847	29617171	29	SRPRA	protein_coding	SRP receptor subunit alpha [Source:VGNC Symbol;Acc:VGNC:56282]
ENSBTAG00000001777	50556688	50559203	29	RPLP2	protein_coding	ribosomal protein lateral stalk subunit P2 [Source:VGNC Symbol;Acc:VGNC:34119]
ENSBTAG00000000244	42855130	42966249	29	NRXN2	protein_coding	neurexin 2 [Source:VGNC Symbol;Acc:VGNC:32271]
ENSBTAG00000001035	43002801	43016362	29	SF1	protein_coding	splicing factor 1 [Source:VGNC Symbol;Acc:VGNC:34505]
ENSBTAG00000005772	43386613	43388631	29	SPDYC	protein_coding	speedy/RINGO cell cycle regulator family member C [Source:VGNC Symbol;Acc:VGNC:35199]
ENSBTAG00000003713	43752073	43754193	29	ZNRD2	protein_coding	zinc ribbon domain containing 2 [Source:VGNC Symbol;Acc:VGNC:59161]
ENSBTAG00000003712	43754201	43756591	29	FAM89B	protein_coding	family with sequence similarity 89 member B [Source:VGNC Symbol;Acc:VGNC:28843]
ENSBTAG00000021455	43973108	43976493	29	CFL1	protein_coding	cofilin 1 [Source:VGNC Symbol;Acc:VGNC:27253]
ENSBTAG00000009026	44153098	44302701	29	PACS1	protein_coding	phosphofurin acidic cluster sorting protein 1 [Source:VGNC Symbol;Acc:VGNC:32541]
ENSBTAG00000011370	44174048	44174260	29		processed_pseudogene
ENSBTAG00000009584	45936791	46061309	29	PPP6R3	protein_coding	protein phosphatase 6 regulatory subunit 3 [Source:VGNC Symbol;Acc:VGNC:33275]
ENSBTAG00000015277	12481299	12505037	29	PCF11	protein_coding	PCF11 cleavage and polyadenylation factor subunit [Source:VGNC Symbol;Acc:VGNC:32625]
ENSBTAG00000033731	12744375	12830803	29	PRCP	protein_coding	prolylcarboxypeptidase [Source:VGNC Symbol;Acc:VGNC:33287]
ENSBTAG00000007439	16813276	17402612	29	TENM4	protein_coding	teneurin transmembrane protein 4 [Source:VGNC Symbol;Acc:VGNC:35744]
ENSBTAG00000021654	22044981	22192313	29	GAS2	protein_coding	growth arrest specific 2 [Source:VGNC Symbol;Acc:VGNC:29257]
ENSBTAG00000018431	24801066	25225008	29	NAV2	protein_coding	neuron navigator 2 [Source:VGNC Symbol;Acc:VGNC:31891]
ENSBTAG00000013568	26137688	26192124	29	UEVLD	protein_coding	UEV and lactate/malate dehyrogenase domains [Source:VGNC Symbol;Acc:VGNC:36643]
ENSBTAG00000001629	104965053	105188608	3	SCMH1	protein_coding	Scm polycomb group protein homolog 1 [Source:VGNC Symbol;Acc:VGNC:34340]
ENSBTAG00000042789	104978901	104979004	3	U6	snRNA	U6 spliceosomal RNA [Source:RFAM;Acc:RF00026]
ENSBTAG00000021819	2189895	2218344	1	IFNAR1	protein_coding	interferon alpha and beta receptor subunit 1 [Source:VGNC Symbol;Acc:VGNC:30054]
ENSBTAG00000019404	2242523	2314142	1	IL10RB	protein_coding	interleukin 10 receptor subunit beta [Source:VGNC Symbol;Acc:VGNC:56219]
ENSBTAG00000012412	3103263	3180340	1	URB1	protein_coding	URB1 ribosome biosis homolog [Source:VGNC Symbol;Acc:VGNC:53611]
ENSBTAG00000016619	3209824	3222938	1	MIS18A	protein_coding	MIS18 kinetochore protein A [Source:VGNC Symbol;Acc:VGNC:31485]
ENSBTAG00000018854	3824601	3833406	1	SOD1	protein_coding	superoxide dismutase 1 [Source:NCBI gene (formerly Entrezgene);Acc:281495]
ENSBTAG00000007444	7005502	7053831	1	MAP3K7CL	protein_coding	MAP3K7 C-terminal like [Source:VGNC Symbol;Acc:VGNC:31201]
ENSBTAG00000012908	22783876	22794051	1	HSPA13	protein_coding	heat shock protein family A (Hsp70) member 13 [Source:VGNC Symbol;Acc:VGNC:53581]
ENSBTAG00000036262	29107326	29419066	1	GBE1	protein_coding	1,4-alpha-glucan branching enzyme 1 [Source:VGNC Symbol;Acc:VGNC:53570]
ENSBTAG00000005751	38020205	38032350	10	CDAN1	protein_coding	codanin 1 [Source:VGNC Symbol;Acc:VGNC:27057]
ENSBTAG00000010472	59314012	59360054	10	TNFAIP8L3	protein_coding	TNF alpha induced protein 8 like 3 [Source:VGNC Symbol;Acc:VGNC:36160]
ENSBTAG00000019784	75639522	75797041	10	PPP2R5E	protein_coding	protein phosphatase 2 regulatory subunit B'epsilon [Source:VGNC Symbol;Acc:VGNC:33264]
ENSBTAG00000000545	38244239	38297064	11	PPP4R3B	protein_coding	protein phosphatase 4 regulatory subunit 3B [Source:VGNC Symbol;Acc:VGNC:58608]
ENSBTAG00000019867	60495828	60667407	11	COMMD1	protein_coding	copper metabolism domain containing 1 [Source:VGNC Symbol;Acc:VGNC:27581]
ENSBTAG00000012772	103007273	103012074	11	GFI1B	protein_coding	growth factor independent 1B transcriptional repressor [Source:VGNC Symbol;Acc:VGNC:29326]
ENSBTAG00000002970	20817642	20903002	12	INTS6	protein_coding	integrator complex subunit 6 [Source:VGNC Symbol;Acc:VGNC:30232]
ENSBTAG00000005299	53037256	53068390	12	EDNRB	protein_coding	endothelin receptor type B [Source:VGNC Symbol;Acc:VGNC:28330]
ENSBTAG00000008338	933264	1794219	13	PLCB1	protein_coding	phospholipase C beta 1 [Source:VGNC Symbol;Acc:VGNC:32980]
ENSBTAG00000050550	24365744	24432635	14	FAM110B	protein_coding	family with sequence similarity 110 member B [Source:VGNC Symbol;Acc:VGNC:28717]
ENSBTAG00000009138	24587138	24624435	14	UBXN2B	protein_coding	UBX domain protein 2B [Source:VGNC Symbol;Acc:VGNC:36626]
ENSBTAG00000015683	44607161	44661126	7	HSPA4	protein_coding	heat shock protein family A (Hsp70) member 4 [Source:VGNC Symbol;Acc:VGNC:52242]
ENSBTAG00000018287	47265962	47309568	7	SLC25A48	protein_coding	solute carrier family 25 member 48 [Source:VGNC Symbol;Acc:VGNC:34773]
ENSBTAG00000002286	50680729	50712129	7	DNAJC18	protein_coding	DnaJ heat shock protein family (Hsp40) member C18 [Source:VGNC Symbol;Acc:VGNC:52230]
ENSBTAG00000038375	110740235	110772767	8	STOM	protein_coding	stomatin [Source:VGNC Symbol;Acc:VGNC:35409]
ENSBTAG00000009065	74542301	74770948	9	MAP3K5	protein_coding	mitogen-activated protein kinase kinase kinase 5 [Source:VGNC Symbol;Acc:VGNC:31198]
ENSBTAG00000039329	87236522	87247606	9	RAET1G	protein_coding	retinoic acid early transcript 1G [Source:NCBI gene (formerly Entrezgene);Acc:404100]
ENSBTAG00000026586	87305143	87396205	9	PPP1R14C	protein_coding	protein phosphatase 1 regulatory inhibitor subunit 14C [Source:VGNC Symbol;Acc:VGNC:33227]
ENSBTAG00000001166	9393890	9436547	19	HSF5	protein_coding	heat shock transcription factor 5 [Source:VGNC Symbol;Acc:VGNC:29985]
ENSBTAG00000040279	40903097	40907225	19	KRT24	protein_coding	keratin 24 [Source:VGNC Symbol;Acc:VGNC:30723]
ENSBTAG00000030542	40945832	40953601	19	KRT25	protein_coding	keratin 25 [Source:VGNC Symbol;Acc:VGNC:30724]
ENSBTAG00000030546	40963732	40969876	19	KRT26	protein_coding	keratin 26 [Source:VGNC Symbol;Acc:VGNC:30725]
ENSBTAG00000030548	40975417	40982582	19	KRT27	protein_coding	keratin 27 [Source:VGNC Symbol;Acc:VGNC:30726]
ENSBTAG00000030555	40990474	40998423	19	KRT28	protein_coding	keratin 28 [Source:VGNC Symbol;Acc:VGNC:30727]
ENSBTAG00000037553	41552389	41557718	19	KRT33A	protein_coding	keratin 33A [Source:VGNC Symbol;Acc:VGNC:50402]
ENSBTAG00000024979	42257571	42258084	19	HSPB9	protein_coding	heat shock protein family B (small) member 9 [Source:VGNC Symbol;Acc:VGNC:55839]
ENSBTAG00000017220	48117957	48119752	19	GH1	protein_coding	growth hormone 1 [Source:NCBI gene (formerly Entrezgene);Acc:280804]
ENSBTAG00000010899	53460671	53514937	19	TIMP2	protein_coding	TIMP metallopeptidase inhibitor 2 [Source:VGNC Symbol;Acc:VGNC:35871]
ENSBTAG00000048415	57036059	57041099	19	GPR142	protein_coding	G protein-coupled receptor 142 [Source:VGNC Symbol;Acc:VGNC:29554]
ENSBTAG00000010498	6776416	6800154	2	SLC40A1	protein_coding	solute carrier family 40 member 1 [Source:VGNC Symbol;Acc:VGNC:34872]
ENSBTAG00000001060	61250082	61253877	2	CXCR4	protein_coding	C-X-C motif chemokine receptor 4 [Source:VGNC Symbol;Acc:VGNC:27856]
ENSBTAG00000026842	61831040	62103607	2	ZRANB3	protein_coding	zinc finger RANBP2-type containing 3 [Source:VGNC Symbol;Acc:VGNC:37373]
ENSBTAG00000018385	125150751	125171158	2	DNAJC8	protein_coding	DnaJ heat shock protein family (Hsp40) member C8 [Source:VGNC Symbol;Acc:VGNC:49059]
ENSBTAG00000018235	39789136	39827963	20	SLC45A2	protein_coding	solute carrier family 45 member 2 [Source:VGNC Symbol;Acc:VGNC:34881]
ENSBTAG00000006675	28971505	29143668	21	PCSK6	protein_coding	proprotein convertase subtilisin/kexin type 6 [Source:VGNC Symbol;Acc:VGNC:57161]
ENSBTAG00000037899	65626343	65634828	21	DLK1	protein_coding	delta like non-canonical Notch ligand 1 [Source:VGNC Symbol;Acc:VGNC:28092]
ENSBTAG00000016420	13798884	13845848	22	CTNNB1	protein_coding	catenin beta 1 [Source:VGNC Symbol;Acc:VGNC:27802]
ENSBTAG00000005182	27829737	27836725	23	BoLA	protein_coding	major histocompatibility complex, class I, A [Source:NCBI gene (formerly Entrezgene);Acc:533050]
ENSBTAG00000009143	43542193	43543170	24	MC5R	protein_coding	melanocortin 5 receptor [Source:VGNC Symbol;Acc:VGNC:31296]
ENSBTAG00000018404	6899619	8313722	26	PRKG1	protein_coding	protein kinase cGMP-dependent 1 [Source:VGNC Symbol;Acc:VGNC:33340]
ENSBTAG00000034952	6063471	6068440	27	SPAG11B	protein_coding	sperm associated antigen 11B [Source:NCBI gene (formerly Entrezgene);Acc:783025]
ENSBTAG00000046332	1400372	1403383	28	ACTA1	protein_coding	actin alpha 1, skeletal muscle [Source:VGNC Symbol;Acc:VGNC:25573]
ENSBTAG00000000634	116959554	117005443	3	MLPH	protein_coding	melanophilin [Source:VGNC Symbol;Acc:VGNC:31506]
ENSBTAG00000017615	117013542	117014310	3	PRLH	protein_coding	prolactin releasing hormone [Source:VGNC Symbol;Acc:VGNC:33344]
ENSBTAG00000031044	66805158	66883012	3	MIGA1	protein_coding	mitoguardin 1 [Source:VGNC Symbol;Acc:VGNC:31473]
ENSBTAG00000038896	57279798	57283196	5	RPS26	protein_coding	ribosomal protein S26 [Source:NCBI gene (formerly Entrezgene);Acc:509426]
ENSBTAG00000016005	23444708	23767842	6	PPP3CA	protein_coding	protein phosphatase 3 catalytic subunit alpha [Source:VGNC Symbol;Acc:VGNC:33265]
ENSBTAG00000011156	61243794	61478178	6	ATP8A1	protein_coding	ATPase phospholipid transporting 8A1 [Source:VGNC Symbol;Acc:VGNC:26329]

## Sheet: Table S3
Table S3. Functional enrichment of GO terms for CNVR-harbored genes
Category	Term	Count	PValue	Genes	List Total	Pop Hits	Pop Total	Fold Enrichment	Bonferroni	Benjamini	FDR
GOTERM_BP_FAT	GO:0031497~chromatin assembly	32	6.33082e-09	ENSBTAG00000039657, ENSBTAG00000016619, ENSBTAG00000008181, ENSBTAG00000052382, ENSBTAG00000018103, ENSBTAG00000009427, ENSBTAG00000005751, ENSBTAG00000052609, ENSBTAG00000044118, ENSBTAG00000009985, ENSBTAG00000004021, ENSBTAG00000011671	685	231	16652	3.36755	3.60407e-05	2.38351e-05	2.37472e-05
GOTERM_BP_FAT	GO:0071103~DNA conformation change	38	1.06005e-08	ENSBTAG00000039657, ENSBTAG00000020309, ENSBTAG00000016619, ENSBTAG00000032071, ENSBTAG00000008181, ENSBTAG00000015978, ENSBTAG00000052382, ENSBTAG00000009427, ENSBTAG00000005751, ENSBTAG00000052609, ENSBTAG00000044118, ENSBTAG00000009985, ENSBTAG00000004021, ENSBTAG00000026842, ENSBTAG00000002620, ENSBTAG00000018103, ENSBTAG00000017133, ENSBTAG00000011671	685	317	16652	2.91407	6.0347e-05	2.38351e-05	2.37472e-05
GOTERM_MF_FAT	GO:0046982~protein heterodimerization activity	38	1.16374e-08	ENSBTAG00000039657, ENSBTAG00000018438, ENSBTAG00000018417, ENSBTAG00000025071, ENSBTAG00000021859, ENSBTAG00000052382, ENSBTAG00000007435, ENSBTAG00000052609, ENSBTAG00000002586, ENSBTAG00000005550, ENSBTAG00000007439, ENSBTAG00000002836, ENSBTAG00000030542, ENSBTAG00000031544, ENSBTAG00000018446, ENSBTAG00000031044, ENSBTAG00000032024, ENSBTAG00000019302	639	369	18090	2.91538	1.32549e-05	1.32666e-05	1.30106e-05
GOTERM_BP_FAT	GO:0006334~nucleosome assembly	26	1.25624e-08	ENSBTAG00000016619, ENSBTAG00000008181, ENSBTAG00000052382, ENSBTAG00000018103, ENSBTAG00000052609, ENSBTAG00000011671	685	163	16652	3.87759	7.15154e-05	2.38351e-05	2.37472e-05
GOTERM_BP_FAT	GO:0006323~DNA packaging	33	2.74318e-08	ENSBTAG00000039657, ENSBTAG00000016619, ENSBTAG00000032071, ENSBTAG00000008181, ENSBTAG00000052382, ENSBTAG00000009427, ENSBTAG00000005751, ENSBTAG00000052609, ENSBTAG00000044118, ENSBTAG00000009985, ENSBTAG00000004021, ENSBTAG00000018103, ENSBTAG00000011671	685	259	16652	3.09735	0.000156157	3.90355e-05	3.88915e-05
GOTERM_BP_FAT	GO:0006333~chromatin assembly or disassembly	32	3.77843e-08	ENSBTAG00000039657, ENSBTAG00000016619, ENSBTAG00000008181, ENSBTAG00000052382, ENSBTAG00000018103, ENSBTAG00000009427, ENSBTAG00000005751, ENSBTAG00000052609, ENSBTAG00000044118, ENSBTAG00000009985, ENSBTAG00000004021, ENSBTAG00000011671	685	249	16652	3.12411	0.000215083	4.30137e-05	4.2855e-05
GOTERM_MF_FAT	GO:0043167~ion binding	252	7.29712e-08	ENSBTAG00000016758, ENSBTAG00000012830, ENSBTAG00000000290, ENSBTAG00000010899, ENSBTAG00000020578, ENSBTAG00000009427, ENSBTAG00000011626, ENSBTAG00000004894, ENSBTAG00000008338, ENSBTAG00000009665, ENSBTAG00000000056, ENSBTAG00000020573, ENSBTAG00000020331, ENSBTAG00000006837, ENSBTAG00000007808, ENSBTAG00000003325, ENSBTAG00000035958, ENSBTAG00000001700, ENSBTAG00000000738, ENSBTAG00000001707,…	639	5372	18090	1.32801	8.31107e-05	4.15936e-05	4.07909e-05
GOTERM_BP_FAT	GO:0034728~nucleosome organization	28	1.09139e-07	ENSBTAG00000016619, ENSBTAG00000008181, ENSBTAG00000052382, ENSBTAG00000018103, ENSBTAG00000052609, ENSBTAG00000014598, ENSBTAG00000016730, ENSBTAG00000011671	685	207	16652	3.28824	0.000621133	0.000103536	0.000103154
GOTERM_BP_FAT	GO:0065004~protein-DNA complex assembly	29	2.09282e-07	ENSBTAG00000005869, ENSBTAG00000016619, ENSBTAG00000002836, ENSBTAG00000008181, ENSBTAG00000052382, ENSBTAG00000018103, ENSBTAG00000052609, ENSBTAG00000011671, ENSBTAG00000002331	685	227	16652	3.10562	0.00119073	0.000170176	0.000169549
GOTERM_CC_FAT	GO:0032993~protein-DNA complex	34	4.3087e-07	ENSBTAG00000039657, ENSBTAG00000018739, ENSBTAG00000052382, ENSBTAG00000006103, ENSBTAG00000052609, ENSBTAG00000044118, ENSBTAG00000018581, ENSBTAG00000004931, ENSBTAG00000016420, ENSBTAG00000031544, ENSBTAG00000017133, ENSBTAG00000011671, ENSBTAG00000013168, ENSBTAG00000002929	619	294	14404	2.69106	0.000318793	0.000318844	0.000316259
GOTERM_CC_FAT	GO:0000786~nucleosome	26	8.76323e-07	ENSBTAG00000039657, ENSBTAG00000018581, ENSBTAG00000052382, ENSBTAG00000052609, ENSBTAG00000011671, ENSBTAG00000002929	619	194	14404	3.11863	0.000648269	0.00032424	0.000321611
GOTERM_BP_FAT	GO:0071824~protein-DNA complex subunit organization	31	1.0336e-06	ENSBTAG00000005869, ENSBTAG00000016619, ENSBTAG00000002836, ENSBTAG00000008181, ENSBTAG00000052382, ENSBTAG00000018103, ENSBTAG00000052609, ENSBTAG00000014598, ENSBTAG00000016730, ENSBTAG00000011671, ENSBTAG00000002331	685	274	16652	2.75034	0.00586698	0.000735403	0.00073269
GOTERM_MF_FAT	GO:0043168~anion binding	141	1.47937e-06	ENSBTAG00000016758, ENSBTAG00000000290, ENSBTAG00000020735, ENSBTAG00000020856, ENSBTAG00000011626, ENSBTAG00000020612, ENSBTAG00000006675, ENSBTAG00000002075, ENSBTAG00000004894, ENSBTAG00000008338, ENSBTAG00000021820, ENSBTAG00000000056, ENSBTAG00000020331, ENSBTAG00000045593, ENSBTAG00000026842, ENSBTAG00000006837, ENSBTAG00000002633, ENSBTAG00000003325, ENSBTAG00000022471, ENSBTAG00000019980,…	639	2720	18090	1.46753	0.00168358	0.000562159	0.00055131
GOTERM_CC_FAT	GO:0044815~DNA packaging complex	26	1.86306e-06	ENSBTAG00000039657, ENSBTAG00000018581, ENSBTAG00000052382, ENSBTAG00000052609, ENSBTAG00000011671, ENSBTAG00000002929	619	202	14404	2.99512	0.00137772	0.000459555	0.000455829
GOTERM_BP_FAT	GO:0006352~DNA-templated transcription, initiation	19	2.74049e-06	ENSBTAG00000034495, ENSBTAG00000007802, ENSBTAG00000002836, ENSBTAG00000018103, ENSBTAG00000052609, ENSBTAG00000003221	685	123	16652	3.75512	0.0154805	0.00173321	0.00172681
GOTERM_BP_FAT	GO:0051276~chromosome organization	79	4.82186e-06	ENSBTAG00000011541, ENSBTAG00000017889, ENSBTAG00000033095, ENSBTAG00000020735, ENSBTAG00000020578, ENSBTAG00000009427, ENSBTAG00000052609, ENSBTAG00000020696, ENSBTAG00000009985, ENSBTAG00000005869, ENSBTAG00000026842, ENSBTAG00000025755, ENSBTAG00000002999, ENSBTAG00000001629, ENSBTAG00000001707, ENSBTAG00000015460, ENSBTAG00000011597, ENSBTAG00000014786, ENSBTAG00000020309, ENSBTAG00000032071,…	685	1136	16652	1.69054	0.0270776	0.0027446	0.00273448
GOTERM_BP_FAT	GO:0006325~chromatin organization	59	8.01108e-06	ENSBTAG00000039657, ENSBTAG00000011541, ENSBTAG00000008595, ENSBTAG00000016619, ENSBTAG00000020999, ENSBTAG00000033095, ENSBTAG00000020578, ENSBTAG00000009427, ENSBTAG00000009207, ENSBTAG00000052609, ENSBTAG00000009985, ENSBTAG00000003221, ENSBTAG00000026842, ENSBTAG00000020472, ENSBTAG00000001629, ENSBTAG00000031335, ENSBTAG00000001707, ENSBTAG00000015460, ENSBTAG00000014598, ENSBTAG00000016730,…	685	778	16652	1.84352	0.0445829	0.00414537	0.00413008
GOTERM_MF_FAT	GO:0019899~enzyme binding	89	4.32836e-05	ENSBTAG00000009584, ENSBTAG00000016758, ENSBTAG00000018739, ENSBTAG00000009065, ENSBTAG00000014534, ENSBTAG00000021869, ENSBTAG00000001060, ENSBTAG00000021900, ENSBTAG00000033095, ENSBTAG00000010899, ENSBTAG00000050904, ENSBTAG00000009427, ENSBTAG00000020378, ENSBTAG00000001061, ENSBTAG00000008338, ENSBTAG00000007123, ENSBTAG00000009665, ENSBTAG00000001186, ENSBTAG00000008016, ENSBTAG00000022991,…	639	1640	18090	1.53633	0.0481056	0.00837337	0.00821178
GOTERM_CC_FAT	GO:0044427~chromosomal part	69	4.40565e-05	ENSBTAG00000011541, ENSBTAG00000022917, ENSBTAG00000021869, ENSBTAG00000033095, ENSBTAG00000021304, ENSBTAG00000006235, ENSBTAG00000052609, ENSBTAG00000007489, ENSBTAG00000009985, ENSBTAG00000026842, ENSBTAG00000025755, ENSBTAG00000020491, ENSBTAG00000004931, ENSBTAG00000001629, ENSBTAG00000015460, ENSBTAG00000013168, ENSBTAG00000009595, ENSBTAG00000011597, ENSBTAG00000011994, ENSBTAG00000032071,…	619	975	14404	1.64679	0.0320768	0.00652035	0.00646749
GOTERM_MF_FAT	GO:0017076~purine nucleotide binding	97	4.40704e-05	ENSBTAG00000016758, ENSBTAG00000000290, ENSBTAG00000020735, ENSBTAG00000020856, ENSBTAG00000011626, ENSBTAG00000020612, ENSBTAG00000004894, ENSBTAG00000009789, ENSBTAG00000021820, ENSBTAG00000000056, ENSBTAG00000045593, ENSBTAG00000026842, ENSBTAG00000006837, ENSBTAG00000002633, ENSBTAG00000003325, ENSBTAG00000019980, ENSBTAG00000044144, ENSBTAG00000000218, ENSBTAG00000035958, ENSBTAG00000001700,…	639	1830	18090	1.50058	0.0489582	0.00837337	0.00821178
GOTERM_MF_FAT	GO:0032555~purine ribonucleotide binding	96	5.25476e-05	ENSBTAG00000016758, ENSBTAG00000000290, ENSBTAG00000020856, ENSBTAG00000020735, ENSBTAG00000011626, ENSBTAG00000020612, ENSBTAG00000004894, ENSBTAG00000021820, ENSBTAG00000000056, ENSBTAG00000045593, ENSBTAG00000026842, ENSBTAG00000006837, ENSBTAG00000002633, ENSBTAG00000003325, ENSBTAG00000019980, ENSBTAG00000044144, ENSBTAG00000000218, ENSBTAG00000035958, ENSBTAG00000001700, ENSBTAG00000015022,…	639	1814	18090	1.49821	0.0580973	0.00855776	0.00839261
GOTERM_BP_FAT	GO:0034329~cell junction assembly	22	5.41067e-05	ENSBTAG00000016515, ENSBTAG00000020829, ENSBTAG00000005151, ENSBTAG00000011623, ENSBTAG00000021900, ENSBTAG00000004574, ENSBTAG00000020378, ENSBTAG00000001061, ENSBTAG00000025893, ENSBTAG00000006189, ENSBTAG00000001017, ENSBTAG00000003568, ENSBTAG00000014182, ENSBTAG00000006811, ENSBTAG00000001700, ENSBTAG00000002845, ENSBTAG00000016420, ENSBTAG00000013063, ENSBTAG00000014295, ENSBTAG00000037844,…	685	195	16652	2.74261	0.265112	0.0256646	0.0255699
GOTERM_MF_FAT	GO:0032553~ribonucleotide binding	96	6.91148e-05	ENSBTAG00000016758, ENSBTAG00000000290, ENSBTAG00000020856, ENSBTAG00000020735, ENSBTAG00000011626, ENSBTAG00000020612, ENSBTAG00000004894, ENSBTAG00000021820, ENSBTAG00000000056, ENSBTAG00000045593, ENSBTAG00000026842, ENSBTAG00000006837, ENSBTAG00000002633, ENSBTAG00000003325, ENSBTAG00000019980, ENSBTAG00000044144, ENSBTAG00000000218, ENSBTAG00000035958, ENSBTAG00000001700, ENSBTAG00000015022,…	639	1828	18090	1.48673	0.0757055	0.00984886	0.0096588
GOTERM_BP_FAT	GO:0000902~cell morphogenesis	57	9.52043e-05	ENSBTAG00000016515, ENSBTAG00000004574, ENSBTAG00000020612, ENSBTAG00000020378, ENSBTAG00000005021, ENSBTAG00000020696, ENSBTAG00000009985, ENSBTAG00000026247, ENSBTAG00000007808, ENSBTAG00000035958, ENSBTAG00000001700, ENSBTAG00000018854, ENSBTAG00000013362, ENSBTAG00000017246, ENSBTAG00000019302, ENSBTAG00000018851, ENSBTAG00000011994, ENSBTAG00000005151, ENSBTAG00000033562, ENSBTAG00000009438,…	685	810	16652	1.71067	0.41843	0.0416848	0.041531
GOTERM_CC_FAT	GO:0000785~chromatin	47	0.000127101	ENSBTAG00000011541, ENSBTAG00000039657, ENSBTAG00000022917, ENSBTAG00000021869, ENSBTAG00000016619, ENSBTAG00000009207, ENSBTAG00000052609, ENSBTAG00000007489, ENSBTAG00000007228, ENSBTAG00000009985, ENSBTAG00000004912, ENSBTAG00000007867, ENSBTAG00000015460, ENSBTAG00000016730, ENSBTAG00000011597, ENSBTAG00000008181, ENSBTAG00000052382, ENSBTAG00000006246, ENSBTAG00000044118, ENSBTAG00000002586,…	619	607	14404	1.80178	0.0897725	0.0156758	0.0155487
GOTERM_BP_FAT	GO:0032989~cellular component morphogenesis	61	0.00014673	ENSBTAG00000016515, ENSBTAG00000004574, ENSBTAG00000020612, ENSBTAG00000020378, ENSBTAG00000005021, ENSBTAG00000020696, ENSBTAG00000009985, ENSBTAG00000026247, ENSBTAG00000007808, ENSBTAG00000035958, ENSBTAG00000001700, ENSBTAG00000018854, ENSBTAG00000013362, ENSBTAG00000017246, ENSBTAG00000019302, ENSBTAG00000018851, ENSBTAG00000011994, ENSBTAG00000005151, ENSBTAG00000033562, ENSBTAG00000012604,…	685	900	16652	1.64764	0.566296	0.0596561	0.059436
GOTERM_MF_FAT	GO:0035639~purine ribonucleoside triphosphate binding	92	0.000163699	ENSBTAG00000016758, ENSBTAG00000017803, ENSBTAG00000004171, ENSBTAG00000017889, ENSBTAG00000009065, ENSBTAG00000021905, ENSBTAG00000014534, ENSBTAG00000000290, ENSBTAG00000021900, ENSBTAG00000020856, ENSBTAG00000020735, ENSBTAG00000050904, ENSBTAG00000011626, ENSBTAG00000020612, ENSBTAG00000004894, ENSBTAG00000001061, ENSBTAG00000021820, ENSBTAG00000000132, ENSBTAG00000021741, ENSBTAG00000000056,…	639	1776	18090	1.4665	0.170116	0.0196031	0.0192248
GOTERM_BP_FAT	GO:0048812~neuron projection morphogenesis	37	0.000163808	ENSBTAG00000016515, ENSBTAG00000020679, ENSBTAG00000004574, ENSBTAG00000020612, ENSBTAG00000020238, ENSBTAG00000005021, ENSBTAG00000009985, ENSBTAG00000026247, ENSBTAG00000004990, ENSBTAG00000004996, ENSBTAG00000006811, ENSBTAG00000001700, ENSBTAG00000013060, ENSBTAG00000018996, ENSBTAG00000013362, ENSBTAG00000031891, ENSBTAG00000017246, ENSBTAG00000018851, ENSBTAG00000019302, ENSBTAG00000014920,…	685	459	16652	1.95959	0.606484	0.0598497	0.0596289
GOTERM_BP_FAT	GO:0034613~cellular protein localization	94	0.000171486	ENSBTAG00000017803, ENSBTAG00000012873, ENSBTAG00000004171, ENSBTAG00000017889, ENSBTAG00000006197, ENSBTAG00000014933, ENSBTAG00000050904, ENSBTAG00000004574, ENSBTAG00000011626, ENSBTAG00000007522, ENSBTAG00000004575, ENSBTAG00000020378, ENSBTAG00000021941, ENSBTAG00000021820, ENSBTAG00000006556, ENSBTAG00000000056, ENSBTAG00000009985, ENSBTAG00000008016, ENSBTAG00000009026, ENSBTAG00000003001,…	685	1567	16652	1.45826	0.623317	0.0598497	0.0596289
GOTERM_BP_FAT	GO:0008104~protein localization	118	0.00017875	ENSBTAG00000011068, ENSBTAG00000016515, ENSBTAG00000007120, ENSBTAG00000011623, ENSBTAG00000013769, ENSBTAG00000011626, ENSBTAG00000007522, ENSBTAG00000021941, ENSBTAG00000021820, ENSBTAG00000006556, ENSBTAG00000000056, ENSBTAG00000009026, ENSBTAG00000022991, ENSBTAG00000002633, ENSBTAG00000005905, ENSBTAG00000001700, ENSBTAG00000015385, ENSBTAG00000013362, ENSBTAG00000019867, ENSBTAG00000014691,…	685	2071	16652	1.38509	0.63858	0.0598497	0.0596289
GOTERM_MF_FAT	GO:1901265~nucleoside phosphate binding	104	0.000189153	ENSBTAG00000016758, ENSBTAG00000000290, ENSBTAG00000020735, ENSBTAG00000020856, ENSBTAG00000011626, ENSBTAG00000020612, ENSBTAG00000004894, ENSBTAG00000009789, ENSBTAG00000021820, ENSBTAG00000000056, ENSBTAG00000020331, ENSBTAG00000045593, ENSBTAG00000026842, ENSBTAG00000006837, ENSBTAG00000002633, ENSBTAG00000003325, ENSBTAG00000019980, ENSBTAG00000044144, ENSBTAG00000000218, ENSBTAG00000035958,…	639	2072	18090	1.42096	0.193834	0.0196031	0.0192248
GOTERM_MF_FAT	GO:0000166~nucleotide binding	104	0.000189153	ENSBTAG00000016758, ENSBTAG00000000290, ENSBTAG00000020735, ENSBTAG00000020856, ENSBTAG00000011626, ENSBTAG00000020612, ENSBTAG00000004894, ENSBTAG00000009789, ENSBTAG00000021820, ENSBTAG00000000056, ENSBTAG00000020331, ENSBTAG00000045593, ENSBTAG00000026842, ENSBTAG00000006837, ENSBTAG00000002633, ENSBTAG00000003325, ENSBTAG00000019980, ENSBTAG00000044144, ENSBTAG00000000218, ENSBTAG00000035958,…	639	2072	18090	1.42096	0.193834	0.0196031	0.0192248
GOTERM_BP_FAT	GO:0070727~cellular macromolecule localization	94	0.000215037	ENSBTAG00000017803, ENSBTAG00000012873, ENSBTAG00000004171, ENSBTAG00000017889, ENSBTAG00000006197, ENSBTAG00000014933, ENSBTAG00000050904, ENSBTAG00000004574, ENSBTAG00000011626, ENSBTAG00000007522, ENSBTAG00000004575, ENSBTAG00000020378, ENSBTAG00000021941, ENSBTAG00000021820, ENSBTAG00000006556, ENSBTAG00000000056, ENSBTAG00000009985, ENSBTAG00000008016, ENSBTAG00000009026, ENSBTAG00000003001,…	685	1577	16652	1.44901	0.706048	0.0679995	0.0677486
GOTERM_CC_FAT	GO:0005694~chromosome	73	0.000250202	ENSBTAG00000011541, ENSBTAG00000022917, ENSBTAG00000021869, ENSBTAG00000033095, ENSBTAG00000021304, ENSBTAG00000006235, ENSBTAG00000052609, ENSBTAG00000007489, ENSBTAG00000009985, ENSBTAG00000026842, ENSBTAG00000025755, ENSBTAG00000020491, ENSBTAG00000004931, ENSBTAG00000002756, ENSBTAG00000001629, ENSBTAG00000015460, ENSBTAG00000013168, ENSBTAG00000009595, ENSBTAG00000011597, ENSBTAG00000011994,…	619	1109	14404	1.53174	0.169039	0.0231437	0.022956
GOTERM_BP_FAT	GO:0044772~mitotic cell cycle phase transition	28	0.000291183	ENSBTAG00000011541, ENSBTAG00000006235, ENSBTAG00000009427, ENSBTAG00000009207, ENSBTAG00000020378, ENSBTAG00000007123, ENSBTAG00000020696, ENSBTAG00000009985, ENSBTAG00000021045, ENSBTAG00000004912, ENSBTAG00000002999, ENSBTAG00000031335, ENSBTAG00000001707, ENSBTAG00000019302, ENSBTAG00000011379, ENSBTAG00000015978, ENSBTAG00000005456, ENSBTAG00000044118, ENSBTAG00000003553, ENSBTAG00000004021,…	685	317	16652	2.14721	0.80947	0.0825973	0.0822926
GOTERM_BP_FAT	GO:0048858~cell projection morphogenesis	37	0.000300951	ENSBTAG00000016515, ENSBTAG00000020679, ENSBTAG00000004574, ENSBTAG00000020612, ENSBTAG00000020238, ENSBTAG00000005021, ENSBTAG00000009985, ENSBTAG00000026247, ENSBTAG00000004990, ENSBTAG00000004996, ENSBTAG00000006811, ENSBTAG00000001700, ENSBTAG00000013060, ENSBTAG00000018996, ENSBTAG00000013362, ENSBTAG00000031891, ENSBTAG00000017246, ENSBTAG00000018851, ENSBTAG00000019302, ENSBTAG00000014920,…	685	474	16652	1.89758	0.819779	0.0825973	0.0822926
GOTERM_BP_FAT	GO:0031175~neuron projection development	48	0.000304734	ENSBTAG00000016515, ENSBTAG00000020679, ENSBTAG00000004574, ENSBTAG00000050904, ENSBTAG00000020612, ENSBTAG00000020238, ENSBTAG00000005021, ENSBTAG00000020696, ENSBTAG00000009985, ENSBTAG00000026247, ENSBTAG00000004990, ENSBTAG00000006837, ENSBTAG00000038281, ENSBTAG00000004996, ENSBTAG00000006811, ENSBTAG00000002317, ENSBTAG00000001700, ENSBTAG00000013060, ENSBTAG00000018996, ENSBTAG00000013362,…	685	676	16652	1.72612	0.82362	0.0825973	0.0822926
GOTERM_BP_FAT	GO:0048666~neuron development	56	0.000334137	ENSBTAG00000016515, ENSBTAG00000025071, ENSBTAG00000003000, ENSBTAG00000050904, ENSBTAG00000004574, ENSBTAG00000020612, ENSBTAG00000005021, ENSBTAG00000020696, ENSBTAG00000009985, ENSBTAG00000026247, ENSBTAG00000006837, ENSBTAG00000002317, ENSBTAG00000001700, ENSBTAG00000018854, ENSBTAG00000013362, ENSBTAG00000013047, ENSBTAG00000017246, ENSBTAG00000019302, ENSBTAG00000019940, ENSBTAG00000018851,…	685	832	16652	1.63622	0.850814	0.0864504	0.0861315
GOTERM_MF_FAT	GO:0036094~small molecule binding	117	0.000369303	ENSBTAG00000016758, ENSBTAG00000000290, ENSBTAG00000020735, ENSBTAG00000020856, ENSBTAG00000011626, ENSBTAG00000020612, ENSBTAG00000004894, ENSBTAG00000009789, ENSBTAG00000021820, ENSBTAG00000000056, ENSBTAG00000020331, ENSBTAG00000045593, ENSBTAG00000026842, ENSBTAG00000006837, ENSBTAG00000002633, ENSBTAG00000003325, ENSBTAG00000022471, ENSBTAG00000019980, ENSBTAG00000044144, ENSBTAG00000000218,…	639	2434	18090	1.36083	0.343422	0.032385	0.0317601
GOTERM_BP_FAT	GO:0022607~cellular component assembly	144	0.000376882	ENSBTAG00000016515, ENSBTAG00000012830, ENSBTAG00000011623, ENSBTAG00000021304, ENSBTAG00000009427, ENSBTAG00000052609, ENSBTAG00000007367, ENSBTAG00000023840, ENSBTAG00000005869, ENSBTAG00000003568, ENSBTAG00000002633, ENSBTAG00000007808, ENSBTAG00000007802, ENSBTAG00000019062, ENSBTAG00000001700, ENSBTAG00000015022, ENSBTAG00000003728, ENSBTAG00000014295, ENSBTAG00000014691, ENSBTAG00000005907,…	685	2674	16652	1.30911	0.883048	0.0932702	0.0929261
GOTERM_MF_FAT	GO:0032559~adenyl ribonucleotide binding	76	0.000433609	ENSBTAG00000016758, ENSBTAG00000004171, ENSBTAG00000017889, ENSBTAG00000009065, ENSBTAG00000021905, ENSBTAG00000000290, ENSBTAG00000021900, ENSBTAG00000020856, ENSBTAG00000020735, ENSBTAG00000011626, ENSBTAG00000020612, ENSBTAG00000001061, ENSBTAG00000021820, ENSBTAG00000000132, ENSBTAG00000021741, ENSBTAG00000000056, ENSBTAG00000006751, ENSBTAG00000045593, ENSBTAG00000026842, ENSBTAG00000006837,…	639	1443	18090	1.49103	0.389812	0.0353082	0.0346268
GOTERM_BP_FAT	GO:0007346~regulation of mitotic cell cycle	33	0.000459962	ENSBTAG00000011541, ENSBTAG00000021900, ENSBTAG00000006235, ENSBTAG00000009207, ENSBTAG00000020378, ENSBTAG00000001061, ENSBTAG00000020696, ENSBTAG00000009985, ENSBTAG00000002331, ENSBTAG00000004912, ENSBTAG00000007629, ENSBTAG00000004237, ENSBTAG00000002999, ENSBTAG00000001700, ENSBTAG00000002756, ENSBTAG00000013060, ENSBTAG00000031335, ENSBTAG00000001707, ENSBTAG00000013168, ENSBTAG00000019302,…	685	413	16652	1.9424	0.927136	0.109088	0.108685
GOTERM_MF_FAT	GO:0097367~carbohydrate derivative binding	104	0.000485015	ENSBTAG00000016758, ENSBTAG00000000290, ENSBTAG00000020735, ENSBTAG00000020856, ENSBTAG00000011626, ENSBTAG00000020612, ENSBTAG00000006675, ENSBTAG00000004894, ENSBTAG00000021820, ENSBTAG00000000056, ENSBTAG00000045593, ENSBTAG00000026842, ENSBTAG00000006837, ENSBTAG00000002633, ENSBTAG00000003325, ENSBTAG00000019980, ENSBTAG00000044144, ENSBTAG00000000218, ENSBTAG00000035958, ENSBTAG00000001700,…	639	2126	18090	1.38487	0.424529	0.0368612	0.0361498
GOTERM_MF_FAT	GO:0030554~adenyl nucleotide binding	76	0.000531761	ENSBTAG00000016758, ENSBTAG00000004171, ENSBTAG00000017889, ENSBTAG00000009065, ENSBTAG00000021905, ENSBTAG00000000290, ENSBTAG00000021900, ENSBTAG00000020856, ENSBTAG00000020735, ENSBTAG00000011626, ENSBTAG00000020612, ENSBTAG00000001061, ENSBTAG00000021820, ENSBTAG00000000132, ENSBTAG00000021741, ENSBTAG00000000056, ENSBTAG00000006751, ENSBTAG00000045593, ENSBTAG00000026842, ENSBTAG00000006837,…	639	1453	18090	1.48076	0.454382	0.0378879	0.0371568
GOTERM_BP_FAT	GO:0033036~macromolecule localization	131	0.000558773	ENSBTAG00000011068, ENSBTAG00000016515, ENSBTAG00000007120, ENSBTAG00000011623, ENSBTAG00000000290, ENSBTAG00000013769, ENSBTAG00000011626, ENSBTAG00000007522, ENSBTAG00000021941, ENSBTAG00000021820, ENSBTAG00000006556, ENSBTAG00000000056, ENSBTAG00000009026, ENSBTAG00000022991, ENSBTAG00000002633, ENSBTAG00000005905, ENSBTAG00000001700, ENSBTAG00000015385, ENSBTAG00000013362, ENSBTAG00000019867,…	685	2413	16652	1.31974	0.958497	0.127221	0.126752
GOTERM_BP_FAT	GO:0032990~cell part morphogenesis	37	0.000587785	ENSBTAG00000016515, ENSBTAG00000020679, ENSBTAG00000004574, ENSBTAG00000020612, ENSBTAG00000020238, ENSBTAG00000005021, ENSBTAG00000009985, ENSBTAG00000026247, ENSBTAG00000004990, ENSBTAG00000004996, ENSBTAG00000006811, ENSBTAG00000001700, ENSBTAG00000013060, ENSBTAG00000018996, ENSBTAG00000013362, ENSBTAG00000031891, ENSBTAG00000017246, ENSBTAG00000018851, ENSBTAG00000019302, ENSBTAG00000014920,…	685	491	16652	1.83188	0.964819	0.12868	0.128205
GOTERM_MF_FAT	GO:0097159~organic cyclic compound binding	232	0.000788063	ENSBTAG00000016758, ENSBTAG00000000290, ENSBTAG00000021304, ENSBTAG00000011626, ENSBTAG00000052609, ENSBTAG00000004894, ENSBTAG00000009789, ENSBTAG00000008696, ENSBTAG00000000056, ENSBTAG00000020331, ENSBTAG00000006837, ENSBTAG00000003325, ENSBTAG00000007802, ENSBTAG00000035958, ENSBTAG00000001700, ENSBTAG00000000738, ENSBTAG00000001707, ENSBTAG00000033413, ENSBTAG00000030940, ENSBTAG00000031358,…	639	5499	18090	1.19438	0.592599	0.0528466	0.0518267
GOTERM_BP_FAT	GO:0034332~adherens junction organization	13	0.000804981	ENSBTAG00000016515, ENSBTAG00000020829, ENSBTAG00000005151, ENSBTAG00000025893, ENSBTAG00000006189, ENSBTAG00000001017, ENSBTAG00000006811, ENSBTAG00000001700, ENSBTAG00000002845, ENSBTAG00000016420, ENSBTAG00000013063, ENSBTAG00000037844, ENSBTAG00000019302	685	100	16652	3.16023	0.989792	0.169702	0.169076
GOTERM_BP_FAT	GO:0034330~cell junction organization	22	0.000988292	ENSBTAG00000016515, ENSBTAG00000020829, ENSBTAG00000005151, ENSBTAG00000011623, ENSBTAG00000021900, ENSBTAG00000004574, ENSBTAG00000020378, ENSBTAG00000001061, ENSBTAG00000025893, ENSBTAG00000006189, ENSBTAG00000001017, ENSBTAG00000003568, ENSBTAG00000014182, ENSBTAG00000006811, ENSBTAG00000001700, ENSBTAG00000002845, ENSBTAG00000016420, ENSBTAG00000013063, ENSBTAG00000014295, ENSBTAG00000037844,…	685	241	16652	2.21912	0.996408	0.200906	0.200165
GOTERM_MF_FAT	GO:0005524~ATP binding	73	0.000993253	ENSBTAG00000016758, ENSBTAG00000004171, ENSBTAG00000017889, ENSBTAG00000009065, ENSBTAG00000021905, ENSBTAG00000000290, ENSBTAG00000021900, ENSBTAG00000020856, ENSBTAG00000020735, ENSBTAG00000011626, ENSBTAG00000020612, ENSBTAG00000001061, ENSBTAG00000021820, ENSBTAG00000000132, ENSBTAG00000021741, ENSBTAG00000000056, ENSBTAG00000006751, ENSBTAG00000045593, ENSBTAG00000026842, ENSBTAG00000006837,…	639	1415	18090	1.46051	0.677573	0.062906	0.0616921
GOTERM_MF_FAT	GO:1901363~heterocyclic compound binding	227	0.00124341	ENSBTAG00000016758, ENSBTAG00000000290, ENSBTAG00000021304, ENSBTAG00000011626, ENSBTAG00000052609, ENSBTAG00000004894, ENSBTAG00000009789, ENSBTAG00000008696, ENSBTAG00000000056, ENSBTAG00000020331, ENSBTAG00000006837, ENSBTAG00000003325, ENSBTAG00000007802, ENSBTAG00000035958, ENSBTAG00000001700, ENSBTAG00000000738, ENSBTAG00000001707, ENSBTAG00000033413, ENSBTAG00000030940, ENSBTAG00000031358,…	639	5407	18090	1.18852	0.757591	0.0746049	0.0731651
GOTERM_BP_FAT	GO:1901990~regulation of mitotic cell cycle phase transition	21	0.00147504	ENSBTAG00000011541, ENSBTAG00000011379, ENSBTAG00000015978, ENSBTAG00000006235, ENSBTAG00000009207, ENSBTAG00000020378, ENSBTAG00000005456, ENSBTAG00000044118, ENSBTAG00000020696, ENSBTAG00000009985, ENSBTAG00000003553, ENSBTAG00000004021, ENSBTAG00000004912, ENSBTAG00000021395, ENSBTAG00000018263, ENSBTAG00000002999, ENSBTAG00000031335, ENSBTAG00000001707, ENSBTAG00000019735, ENSBTAG00000010384,…	685	232	16652	2.20043	0.999776	0.289515	0.288447
GOTERM_BP_FAT	GO:0000904~cell morphogenesis involved in differentiation	40	0.00163127	ENSBTAG00000016515, ENSBTAG00000020679, ENSBTAG00000015609, ENSBTAG00000005021, ENSBTAG00000020696, ENSBTAG00000009985, ENSBTAG00000026247, ENSBTAG00000004990, ENSBTAG00000007808, ENSBTAG00000003941, ENSBTAG00000004996, ENSBTAG00000006811, ENSBTAG00000001700, ENSBTAG00000013063, ENSBTAG00000013362, ENSBTAG00000018854, ENSBTAG00000031891, ENSBTAG00000018851, ENSBTAG00000019302, ENSBTAG00000014920,…	685	576	16652	1.68816	0.999908	0.309507	0.308365
GOTERM_MF_FAT	GO:0019208~phosphatase regulator activity	11	0.00174863	ENSBTAG00000009584, ENSBTAG00000001575, ENSBTAG00000020192, ENSBTAG00000002317, ENSBTAG00000018744, ENSBTAG00000044009, ENSBTAG00000002727, ENSBTAG00000007123, ENSBTAG00000026586, ENSBTAG00000019784, ENSBTAG00000016730	639	94	18090	3.31286	0.863773	0.0837221	0.0821064
GOTERM_BP_FAT	GO:0007399~nervous system development	98	0.00175269	ENSBTAG00000016515, ENSBTAG00000025071, ENSBTAG00000020578, ENSBTAG00000020612, ENSBTAG00000002075, ENSBTAG00000008338, ENSBTAG00000020696, ENSBTAG00000006837, ENSBTAG00000001700, ENSBTAG00000015022, ENSBTAG00000013362, ENSBTAG00000003728, ENSBTAG00000030540, ENSBTAG00000032961, ENSBTAG00000010661, ENSBTAG00000017615, ENSBTAG00000011994, ENSBTAG00000012604, ENSBTAG00000009438, ENSBTAG00000014182,…	685	1768	16652	1.34747	0.999954	0.321817	0.32063
GOTERM_MF_FAT	GO:0004712~protein serine/threonine/tyrosine kinase activity	21	0.00178683	ENSBTAG00000009065, ENSBTAG00000011126, ENSBTAG00000045748, ENSBTAG00000021900, ENSBTAG00000020735, ENSBTAG00000009438, ENSBTAG00000005456, ENSBTAG00000001061, ENSBTAG00000003147, ENSBTAG00000021741, ENSBTAG00000004021, ENSBTAG00000001017, ENSBTAG00000044111, ENSBTAG00000000218, ENSBTAG00000006811, ENSBTAG00000002978, ENSBTAG00000005514, ENSBTAG00000000738, ENSBTAG00000001528, ENSBTAG00000018404,…	639	274	18090	2.16973	0.869583	0.0837221	0.0821064
GOTERM_MF_FAT	GO:0019888~protein phosphatase regulator activity	10	0.00181921	ENSBTAG00000009584, ENSBTAG00000001575, ENSBTAG00000020192, ENSBTAG00000002317, ENSBTAG00000018744, ENSBTAG00000044009, ENSBTAG00000002727, ENSBTAG00000007123, ENSBTAG00000026586, ENSBTAG00000019784	639	79	18090	3.58353	0.874313	0.0837221	0.0821064
GOTERM_BP_FAT	GO:0045216~cell-cell junction organization	20	0.00187614	ENSBTAG00000016515, ENSBTAG00000020829, ENSBTAG00000005151, ENSBTAG00000021900, ENSBTAG00000004574, ENSBTAG00000020378, ENSBTAG00000001061, ENSBTAG00000025893, ENSBTAG00000006189, ENSBTAG00000001017, ENSBTAG00000003568, ENSBTAG00000014182, ENSBTAG00000006811, ENSBTAG00000001700, ENSBTAG00000002845, ENSBTAG00000016420, ENSBTAG00000013063, ENSBTAG00000037844, ENSBTAG00000030585, ENSBTAG00000019302	685	220	16652	2.20995	0.999977	0.333719	0.332487
GOTERM_MF_FAT	GO:0005217~intracellular ligand-gated ion channel activity	6	0.00190882	ENSBTAG00000043948, ENSBTAG00000002313, ENSBTAG00000015050, ENSBTAG00000022886, ENSBTAG00000036304, ENSBTAG00000016982	639	26	18090	6.53304	0.886531	0.0837221	0.0821064
GOTERM_MF_FAT	GO:0005217~intracellular ligand-gated ion channel activity	6	0.00190882	ENSBTAG00000043948, ENSBTAG00000002313, ENSBTAG00000015050, ENSBTAG00000022886, ENSBTAG00000036304, ENSBTAG00000016982	639	26	18090	6.53304	0.886531	0.0837221	0.0821064
GOTERM_MF_FAT	GO:0016773~phosphotransferase activity, alcohol group as acceptor	40	0.00190945	ENSBTAG00000009065, ENSBTAG00000021905, ENSBTAG00000011126, ENSBTAG00000020715, ENSBTAG00000021900, ENSBTAG00000020735, ENSBTAG00000020612, ENSBTAG00000001061, ENSBTAG00000003147, ENSBTAG00000021741, ENSBTAG00000000056, ENSBTAG00000003325, ENSBTAG00000019980, ENSBTAG00000000218, ENSBTAG00000006811, ENSBTAG00000002978, ENSBTAG00000019161, ENSBTAG00000003626, ENSBTAG00000000738, ENSBTAG00000001528,…	639	677	18090	1.67267	0.886612	0.0837221	0.0821064
GOTERM_BP_FAT	GO:0044770~cell cycle phase transition	28	0.0020586	ENSBTAG00000011541, ENSBTAG00000006235, ENSBTAG00000009427, ENSBTAG00000009207, ENSBTAG00000020378, ENSBTAG00000007123, ENSBTAG00000020696, ENSBTAG00000009985, ENSBTAG00000021045, ENSBTAG00000004912, ENSBTAG00000002999, ENSBTAG00000031335, ENSBTAG00000001707, ENSBTAG00000019302, ENSBTAG00000011379, ENSBTAG00000015978, ENSBTAG00000005456, ENSBTAG00000044118, ENSBTAG00000003553, ENSBTAG00000004021,…	685	361	16652	1.8855	0.999992	0.338382	0.337133
GOTERM_BP_FAT	GO:0031340~positive regulation of vesicle fusion	4	0.0021333	ENSBTAG00000015978, ENSBTAG00000024957, ENSBTAG00000010904, ENSBTAG00000001673, ENSBTAG00000046752	685	7	16652	13.8911	0.999995	0.338382	0.337133
GOTERM_BP_FAT	GO:0007411~axon guidance	19	0.00213993	ENSBTAG00000014920, ENSBTAG00000016515, ENSBTAG00000027181, ENSBTAG00000033562, ENSBTAG00000020679, ENSBTAG00000009438, ENSBTAG00000027442, ENSBTAG00000003592, ENSBTAG00000005021, ENSBTAG00000026247, ENSBTAG00000004990, ENSBTAG00000009851, ENSBTAG00000048378, ENSBTAG00000044111, ENSBTAG00000015073, ENSBTAG00000006811, ENSBTAG00000005514, ENSBTAG00000010241, ENSBTAG00000018851	685	206	16652	2.24214	0.999995	0.338382	0.337133
GOTERM_BP_FAT	GO:0051726~regulation of cell cycle	53	0.00223143	ENSBTAG00000011541, ENSBTAG00000021869, ENSBTAG00000021900, ENSBTAG00000021304, ENSBTAG00000006235, ENSBTAG00000020378, ENSBTAG00000001061, ENSBTAG00000008338, ENSBTAG00000021741, ENSBTAG00000020696, ENSBTAG00000009985, ENSBTAG00000027932, ENSBTAG00000005869, ENSBTAG00000002999, ENSBTAG00000001700, ENSBTAG00000002756, ENSBTAG00000001707, ENSBTAG00000013168, ENSBTAG00000019302, ENSBTAG00000020829,…	685	843	16652	1.52835	0.999997	0.338382	0.337133
GOTERM_BP_FAT	GO:0097485~neuron projection guidance	19	0.00225663	ENSBTAG00000014920, ENSBTAG00000016515, ENSBTAG00000027181, ENSBTAG00000033562, ENSBTAG00000020679, ENSBTAG00000009438, ENSBTAG00000027442, ENSBTAG00000003592, ENSBTAG00000005021, ENSBTAG00000026247, ENSBTAG00000004990, ENSBTAG00000009851, ENSBTAG00000048378, ENSBTAG00000044111, ENSBTAG00000015073, ENSBTAG00000006811, ENSBTAG00000005514, ENSBTAG00000010241, ENSBTAG00000018851	685	207	16652	2.23131	0.999997	0.338382	0.337133
GOTERM_BP_FAT	GO:0044085~cellular component biogenesis	151	0.00225905	ENSBTAG00000016515, ENSBTAG00000012830, ENSBTAG00000011623, ENSBTAG00000021304, ENSBTAG00000009427, ENSBTAG00000052609, ENSBTAG00000007367, ENSBTAG00000023840, ENSBTAG00000005869, ENSBTAG00000003568, ENSBTAG00000002633, ENSBTAG00000007808, ENSBTAG00000007802, ENSBTAG00000019062, ENSBTAG00000001700, ENSBTAG00000015022, ENSBTAG00000003728, ENSBTAG00000014295, ENSBTAG00000014691, ENSBTAG00000005907,…	685	2949	16652	1.24474	0.999997	0.338382	0.337133
GOTERM_BP_FAT	GO:0048667~cell morphogenesis involved in neuron differentiation	31	0.00270351	ENSBTAG00000016515, ENSBTAG00000020679, ENSBTAG00000005021, ENSBTAG00000009985, ENSBTAG00000026247, ENSBTAG00000004990, ENSBTAG00000004996, ENSBTAG00000006811, ENSBTAG00000001700, ENSBTAG00000013362, ENSBTAG00000018854, ENSBTAG00000031891, ENSBTAG00000018851, ENSBTAG00000019302, ENSBTAG00000014920, ENSBTAG00000027181, ENSBTAG00000005151, ENSBTAG00000033562, ENSBTAG00000011994, ENSBTAG00000009438,…	685	423	16652	1.78155	1	0.394574	0.393118
GOTERM_BP_FAT	GO:0022008~neurogenesis	74	0.00279634	ENSBTAG00000016515, ENSBTAG00000001060, ENSBTAG00000015904, ENSBTAG00000025071, ENSBTAG00000014933, ENSBTAG00000032084, ENSBTAG00000003000, ENSBTAG00000050904, ENSBTAG00000020578, ENSBTAG00000004574, ENSBTAG00000020612, ENSBTAG00000002075, ENSBTAG00000005021, ENSBTAG00000020696, ENSBTAG00000009985, ENSBTAG00000026247, ENSBTAG00000047975, ENSBTAG00000006837, ENSBTAG00000002317, ENSBTAG00000001700,…	685	1284	16652	1.40101	1	0.39792	0.396452
GOTERM_BP_FAT	GO:0051641~cellular localization	123	0.00314013	ENSBTAG00000016515, ENSBTAG00000011623, ENSBTAG00000011626, ENSBTAG00000007522, ENSBTAG00000021941, ENSBTAG00000021820, ENSBTAG00000006556, ENSBTAG00000000056, ENSBTAG00000009026, ENSBTAG00000002633, ENSBTAG00000005905, ENSBTAG00000019980, ENSBTAG00000001700, ENSBTAG00000015385, ENSBTAG00000013362, ENSBTAG00000019867, ENSBTAG00000030540, ENSBTAG00000032961, ENSBTAG00000014106, ENSBTAG00000008461,…	685	2349	16652	1.27291	1	0.435942	0.434333
GOTERM_MF_FAT	GO:0005543~phospholipid binding	28	0.00379849	ENSBTAG00000012873, ENSBTAG00000020715, ENSBTAG00000008897, ENSBTAG00000002075, ENSBTAG00000020357, ENSBTAG00000008338, ENSBTAG00000015609, ENSBTAG00000002313, ENSBTAG00000001861, ENSBTAG00000022471, ENSBTAG00000019062, ENSBTAG00000013060, ENSBTAG00000014074, ENSBTAG00000011480, ENSBTAG00000019867, ENSBTAG00000015978, ENSBTAG00000010448, ENSBTAG00000018947, ENSBTAG00000007514, ENSBTAG00000006667,…	639	439	18090	1.80564	0.986894	0.154653	0.151668
GOTERM_MF_FAT	GO:0003779~actin binding	26	0.00400939	ENSBTAG00000001060, ENSBTAG00000015926, ENSBTAG00000005501, ENSBTAG00000009665, ENSBTAG00000001585, ENSBTAG00000027875, ENSBTAG00000008631, ENSBTAG00000045699, ENSBTAG00000026963, ENSBTAG00000007808, ENSBTAG00000004996, ENSBTAG00000003626, ENSBTAG00000000634, ENSBTAG00000013060, ENSBTAG00000018996, ENSBTAG00000014295, ENSBTAG00000006667, ENSBTAG00000021654, ENSBTAG00000020126, ENSBTAG00000007079,…	639	398	18090	1.84939	0.989703	0.15761	0.154569
GOTERM_BP_FAT	GO:0030030~cell projection organization	70	0.00411476	ENSBTAG00000016515, ENSBTAG00000050904, ENSBTAG00000004574, ENSBTAG00000020612, ENSBTAG00000005021, ENSBTAG00000020696, ENSBTAG00000009985, ENSBTAG00000026247, ENSBTAG00000006837, ENSBTAG00000003645, ENSBTAG00000002633, ENSBTAG00000002317, ENSBTAG00000001700, ENSBTAG00000018854, ENSBTAG00000013362, ENSBTAG00000013047, ENSBTAG00000017246, ENSBTAG00000019302, ENSBTAG00000019940, ENSBTAG00000018851,…	685	1221	16652	1.39366	1	0.557649	0.555591
GOTERM_MF_FAT	GO:0019901~protein kinase binding	32	0.00425118	ENSBTAG00000009065, ENSBTAG00000011126, ENSBTAG00000014534, ENSBTAG00000032183, ENSBTAG00000009427, ENSBTAG00000020378, ENSBTAG00000009665, ENSBTAG00000022991, ENSBTAG00000002317, ENSBTAG00000001700, ENSBTAG00000035958, ENSBTAG00000013060, ENSBTAG00000013063, ENSBTAG00000018996, ENSBTAG00000001528, ENSBTAG00000014205, ENSBTAG00000010563, ENSBTAG00000020829, ENSBTAG00000018928, ENSBTAG00000005092,…	639	530	18090	1.70927	0.992191	0.161545	0.158427
GOTERM_BP_FAT	GO:0031338~regulation of vesicle fusion	5	0.0043783	ENSBTAG00000015978, ENSBTAG00000024957, ENSBTAG00000010904, ENSBTAG00000001673, ENSBTAG00000046752, ENSBTAG00000008631	685	17	16652	7.14985	1	0.564994	0.562909
GOTERM_BP_FAT	GO:0010975~regulation of neuron projection development	25	0.00449905	ENSBTAG00000016515, ENSBTAG00000020679, ENSBTAG00000050904, ENSBTAG00000020238, ENSBTAG00000005021, ENSBTAG00000020696, ENSBTAG00000009985, ENSBTAG00000026247, ENSBTAG00000038281, ENSBTAG00000006811, ENSBTAG00000002317, ENSBTAG00000018996, ENSBTAG00000013362, ENSBTAG00000031891, ENSBTAG00000051466, ENSBTAG00000018851, ENSBTAG00000014920, ENSBTAG00000010661, ENSBTAG00000011994, ENSBTAG00000005092,…	685	327	16652	1.85852	1	0.564994	0.562909
GOTERM_BP_FAT	GO:0022604~regulation of cell morphogenesis	27	0.00455633	ENSBTAG00000016515, ENSBTAG00000020238, ENSBTAG00000020378, ENSBTAG00000015609, ENSBTAG00000005021, ENSBTAG00000020696, ENSBTAG00000009985, ENSBTAG00000026247, ENSBTAG00000008631, ENSBTAG00000003941, ENSBTAG00000001700, ENSBTAG00000035958, ENSBTAG00000013063, ENSBTAG00000018996, ENSBTAG00000013362, ENSBTAG00000031891, ENSBTAG00000018851, ENSBTAG00000014920, ENSBTAG00000015978, ENSBTAG00000003395,…	685	364	16652	1.80318	1	0.564994	0.562909
GOTERM_BP_FAT	GO:0034622~cellular macromolecular complex assembly	65	0.00456601	ENSBTAG00000004051, ENSBTAG00000012830, ENSBTAG00000016619, ENSBTAG00000004398, ENSBTAG00000052609, ENSBTAG00000020378, ENSBTAG00000003481, ENSBTAG00000002331, ENSBTAG00000008631, ENSBTAG00000005869, ENSBTAG00000019362, ENSBTAG00000003941, ENSBTAG00000002836, ENSBTAG00000004996, ENSBTAG00000003748, ENSBTAG00000019062, ENSBTAG00000018996, ENSBTAG00000015683, ENSBTAG00000003728, ENSBTAG00000014295,…	685	1121	16652	1.40956	1	0.564994	0.562909
GOTERM_BP_FAT	GO:0034622~cellular macromolecular complex assembly	65	0.00456601	ENSBTAG00000004051, ENSBTAG00000012830, ENSBTAG00000016619, ENSBTAG00000004398, ENSBTAG00000052609, ENSBTAG00000020378, ENSBTAG00000003481, ENSBTAG00000002331, ENSBTAG00000008631, ENSBTAG00000005869, ENSBTAG00000019362, ENSBTAG00000003941, ENSBTAG00000002836, ENSBTAG00000004996, ENSBTAG00000003748, ENSBTAG00000019062, ENSBTAG00000018996, ENSBTAG00000015683, ENSBTAG00000003728, ENSBTAG00000014295,…	685	1121	16652	1.40956	1	0.564994	0.562909
GOTERM_BP_FAT	GO:0030182~neuron differentiation	61	0.00480352	ENSBTAG00000016515, ENSBTAG00000015904, ENSBTAG00000025071, ENSBTAG00000003000, ENSBTAG00000050904, ENSBTAG00000004574, ENSBTAG00000020612, ENSBTAG00000005021, ENSBTAG00000020696, ENSBTAG00000009985, ENSBTAG00000026247, ENSBTAG00000047975, ENSBTAG00000006837, ENSBTAG00000002317, ENSBTAG00000001700, ENSBTAG00000018854, ENSBTAG00000013362, ENSBTAG00000013047, ENSBTAG00000017246, ENSBTAG00000019302,…	685	1041	16652	1.42448	1	0.581737	0.579591
GOTERM_BP_FAT	GO:0007155~cell adhesion	66	0.00495789	ENSBTAG00000016515, ENSBTAG00000006197, ENSBTAG00000011623, ENSBTAG00000025071, ENSBTAG00000013769, ENSBTAG00000011626, ENSBTAG00000020378, ENSBTAG00000001061, ENSBTAG00000009665, ENSBTAG00000026247, ENSBTAG00000003568, ENSBTAG00000007808, ENSBTAG00000001700, ENSBTAG00000019302, ENSBTAG00000030585, ENSBTAG00000020829, ENSBTAG00000005151, ENSBTAG00000009150, ENSBTAG00000005550, ENSBTAG00000007213,…	685	1146	16652	1.40002	1	0.587923	0.585754
GOTERM_BP_FAT	GO:0022610~biological adhesion	66	0.0055084	ENSBTAG00000016515, ENSBTAG00000006197, ENSBTAG00000011623, ENSBTAG00000025071, ENSBTAG00000013769, ENSBTAG00000011626, ENSBTAG00000020378, ENSBTAG00000001061, ENSBTAG00000009665, ENSBTAG00000026247, ENSBTAG00000003568, ENSBTAG00000007808, ENSBTAG00000001700, ENSBTAG00000019302, ENSBTAG00000030585, ENSBTAG00000020829, ENSBTAG00000005151, ENSBTAG00000009150, ENSBTAG00000005550, ENSBTAG00000007213,…	685	1151	16652	1.39394	1	0.627077	0.624763
GOTERM_MF_FAT	GO:0017111~nucleoside-triphosphatase activity	46	0.00576217	ENSBTAG00000016758, ENSBTAG00000017803, ENSBTAG00000014558, ENSBTAG00000017889, ENSBTAG00000014534, ENSBTAG00000018438, ENSBTAG00000010799, ENSBTAG00000020856, ENSBTAG00000011626, ENSBTAG00000009789, ENSBTAG00000021820, ENSBTAG00000000132, ENSBTAG00000003221, ENSBTAG00000026842, ENSBTAG00000002633, ENSBTAG00000004832, ENSBTAG00000001920, ENSBTAG00000001700, ENSBTAG00000003626, ENSBTAG00000035958,…	639	863	18090	1.50898	0.998615	0.193202	0.189474
GOTERM_BP_FAT	GO:0045184~establishment of protein localization	79	0.00585733	ENSBTAG00000011068, ENSBTAG00000017803, ENSBTAG00000012873, ENSBTAG00000016515, ENSBTAG00000017889, ENSBTAG00000013568, ENSBTAG00000006197, ENSBTAG00000007120, ENSBTAG00000011623, ENSBTAG00000014933, ENSBTAG00000003000, ENSBTAG00000011626, ENSBTAG00000021820, ENSBTAG00000006556, ENSBTAG00000000056, ENSBTAG00000008016, ENSBTAG00000017245, ENSBTAG00000015385, ENSBTAG00000013362, ENSBTAG00000019867,…	685	1430	16652	1.34297	1	0.653724	0.651312
GOTERM_MF_FAT	GO:0004672~protein kinase activity	33	0.0062392	ENSBTAG00000009065, ENSBTAG00000011126, ENSBTAG00000021900, ENSBTAG00000020735, ENSBTAG00000020612, ENSBTAG00000001061, ENSBTAG00000003147, ENSBTAG00000021741, ENSBTAG00000000056, ENSBTAG00000003325, ENSBTAG00000000218, ENSBTAG00000006811, ENSBTAG00000002978, ENSBTAG00000019161, ENSBTAG00000003626, ENSBTAG00000000738, ENSBTAG00000001528, ENSBTAG00000010195, ENSBTAG00000051466, ENSBTAG00000008143,…	639	567	18090	1.64766	0.999198	0.20322	0.199298
GOTERM_BP_FAT	GO:0007049~cell cycle	71	0.0062904	ENSBTAG00000011541, ENSBTAG00000004051, ENSBTAG00000021869, ENSBTAG00000021900, ENSBTAG00000020856, ENSBTAG00000021304, ENSBTAG00000006235, ENSBTAG00000009427, ENSBTAG00000020378, ENSBTAG00000001061, ENSBTAG00000007123, ENSBTAG00000021741, ENSBTAG00000000056, ENSBTAG00000020696, ENSBTAG00000009985, ENSBTAG00000023840, ENSBTAG00000027932, ENSBTAG00000005869, ENSBTAG00000002633, ENSBTAG00000025755,…	685	1263	16652	1.36657	1	0.681655	0.67914
GOTERM_BP_FAT	GO:1901987~regulation of cell cycle phase transition	21	0.00646686	ENSBTAG00000011541, ENSBTAG00000011379, ENSBTAG00000015978, ENSBTAG00000006235, ENSBTAG00000009207, ENSBTAG00000020378, ENSBTAG00000005456, ENSBTAG00000044118, ENSBTAG00000020696, ENSBTAG00000009985, ENSBTAG00000003553, ENSBTAG00000004021, ENSBTAG00000004912, ENSBTAG00000021395, ENSBTAG00000018263, ENSBTAG00000002999, ENSBTAG00000031335, ENSBTAG00000001707, ENSBTAG00000019735, ENSBTAG00000010384,…	685	264	16652	1.93371	1	0.681655	0.67914
GOTERM_BP_FAT	GO:0006892~post-Golgi vesicle-mediated transport	10	0.0069078	ENSBTAG00000017803, ENSBTAG00000010221, ENSBTAG00000007948, ENSBTAG00000003941, ENSBTAG00000007120, ENSBTAG00000011626, ENSBTAG00000020357, ENSBTAG00000019867, ENSBTAG00000006464, ENSBTAG00000014112	685	83	16652	2.92885	1	0.714894	0.712257
GOTERM_BP_FAT	GO:0072657~protein localization to membrane	31	0.00732313	ENSBTAG00000004171, ENSBTAG00000006197, ENSBTAG00000050904, ENSBTAG00000011626, ENSBTAG00000004575, ENSBTAG00000020378, ENSBTAG00000020357, ENSBTAG00000021941, ENSBTAG00000021201, ENSBTAG00000003001, ENSBTAG00000009026, ENSBTAG00000007586, ENSBTAG00000006811, ENSBTAG00000002317, ENSBTAG00000013063, ENSBTAG00000018996, ENSBTAG00000015683, ENSBTAG00000031891, ENSBTAG00000030540, ENSBTAG00000014112,…	685	454	16652	1.6599	1	0.744343	0.741597
GOTERM_BP_FAT	GO:0048699~generation of neurons	67	0.00756292	ENSBTAG00000016515, ENSBTAG00000015904, ENSBTAG00000025071, ENSBTAG00000032084, ENSBTAG00000003000, ENSBTAG00000050904, ENSBTAG00000004574, ENSBTAG00000020612, ENSBTAG00000002075, ENSBTAG00000005021, ENSBTAG00000020696, ENSBTAG00000009985, ENSBTAG00000026247, ENSBTAG00000047975, ENSBTAG00000006837, ENSBTAG00000002317, ENSBTAG00000001700, ENSBTAG00000018854, ENSBTAG00000013362, ENSBTAG00000013047,…	685	1190	16652	1.36869	1	0.745004	0.742256
GOTERM_MF_FAT	GO:0072542~protein phosphatase activator activity	4	0.00756925	ENSBTAG00000001575, ENSBTAG00000020192, ENSBTAG00000002727, ENSBTAG00000019784	639	12	18090	9.43662	0.999826	0.227077	0.222695
GOTERM_BP_FAT	GO:0065003~macromolecular complex assembly	83	0.00769278	ENSBTAG00000004051, ENSBTAG00000012830, ENSBTAG00000021304, ENSBTAG00000052609, ENSBTAG00000008897, ENSBTAG00000020378, ENSBTAG00000003481, ENSBTAG00000007367, ENSBTAG00000005869, ENSBTAG00000002836, ENSBTAG00000007802, ENSBTAG00000019062, ENSBTAG00000001700, ENSBTAG00000015460, ENSBTAG00000003728, ENSBTAG00000014295, ENSBTAG00000014691, ENSBTAG00000005907, ENSBTAG00000013201, ENSBTAG00000016311,…	685	1533	16652	1.31617	1	0.745004	0.742256
GOTERM_MF_FAT	GO:0016301~kinase activity	41	0.00828326	ENSBTAG00000009065, ENSBTAG00000021905, ENSBTAG00000011126, ENSBTAG00000020715, ENSBTAG00000021900, ENSBTAG00000020735, ENSBTAG00000020612, ENSBTAG00000001061, ENSBTAG00000003147, ENSBTAG00000021741, ENSBTAG00000000056, ENSBTAG00000003325, ENSBTAG00000019980, ENSBTAG00000000218, ENSBTAG00000006811, ENSBTAG00000002978, ENSBTAG00000019161, ENSBTAG00000003626, ENSBTAG00000000738, ENSBTAG00000001528,…	639	763	18090	1.52124	0.999923	0.242126	0.237454
GOTERM_BP_FAT	GO:0098609~cell-cell adhesion	44	0.00856039	ENSBTAG00000016515, ENSBTAG00000006197, ENSBTAG00000011623, ENSBTAG00000025071, ENSBTAG00000020679, ENSBTAG00000013769, ENSBTAG00000011626, ENSBTAG00000020378, ENSBTAG00000001061, ENSBTAG00000003147, ENSBTAG00000025893, ENSBTAG00000004990, ENSBTAG00000008631, ENSBTAG00000045699, ENSBTAG00000007586, ENSBTAG00000031891, ENSBTAG00000019302, ENSBTAG00000010563, ENSBTAG00000027181, ENSBTAG00000015978,…	685	719	16652	1.48765	1	0.807769	0.804788
GOTERM_MF_FAT	GO:0043169~cation binding	143	0.00869842	ENSBTAG00000012830, ENSBTAG00000025071, ENSBTAG00000000290, ENSBTAG00000010899, ENSBTAG00000020578, ENSBTAG00000009427, ENSBTAG00000043973, ENSBTAG00000011626, ENSBTAG00000002075, ENSBTAG00000008338, ENSBTAG00000009665, ENSBTAG00000020573, ENSBTAG00000011908, ENSBTAG00000045593, ENSBTAG00000026842, ENSBTAG00000020296, ENSBTAG00000026963, ENSBTAG00000052337, ENSBTAG00000025755, ENSBTAG00000007808,…	639	3349	18090	1.20881	0.999952	0.247905	0.243121
GOTERM_BP_FAT	GO:1903047~mitotic cell cycle process	37	0.0087986	ENSBTAG00000011541, ENSBTAG00000004051, ENSBTAG00000006235, ENSBTAG00000009427, ENSBTAG00000009207, ENSBTAG00000020378, ENSBTAG00000007123, ENSBTAG00000020696, ENSBTAG00000009985, ENSBTAG00000021045, ENSBTAG00000023840, ENSBTAG00000002331, ENSBTAG00000004912, ENSBTAG00000004237, ENSBTAG00000002999, ENSBTAG00000015022, ENSBTAG00000031335, ENSBTAG00000001707, ENSBTAG00000019302, ENSBTAG00000011597,…	685	578	16652	1.55614	1	0.807769	0.804788
GOTERM_MF_FAT	GO:0003677~DNA binding	99	0.00918942	ENSBTAG00000011541, ENSBTAG00000016758, ENSBTAG00000021869, ENSBTAG00000015904, ENSBTAG00000020735, ENSBTAG00000021304, ENSBTAG00000043973, ENSBTAG00000052609, ENSBTAG00000004136, ENSBTAG00000020654, ENSBTAG00000009985, ENSBTAG00000044185, ENSBTAG00000020491, ENSBTAG00000005905, ENSBTAG00000007802, ENSBTAG00000004931, ENSBTAG00000001707, ENSBTAG00000001509, ENSBTAG00000012471, ENSBTAG00000015460,…	639	2207	18090	1.2699	0.999973	0.249427	0.244614
GOTERM_MF_FAT	GO:0035091~phosphatidylinositol binding	18	0.00957227	ENSBTAG00000012873, ENSBTAG00000020715, ENSBTAG00000006667, ENSBTAG00000020357, ENSBTAG00000020126, ENSBTAG00000008338, ENSBTAG00000006464, ENSBTAG00000017490, ENSBTAG00000001861, ENSBTAG00000002313, ENSBTAG00000022471, ENSBTAG00000017571, ENSBTAG00000019062, ENSBTAG00000013060, ENSBTAG00000014074, ENSBTAG00000011480, ENSBTAG00000011271, ENSBTAG00000019867	639	256	18090	1.99054	0.999983	0.250099	0.245273
GOTERM_CC_FAT	GO:0005938~cell cortex	20	0.00981092	ENSBTAG00000014534, ENSBTAG00000010029, ENSBTAG00000020238, ENSBTAG00000006667, ENSBTAG00000020126, ENSBTAG00000001673, ENSBTAG00000027875, ENSBTAG00000008631, ENSBTAG00000001137, ENSBTAG00000002633, ENSBTAG00000002313, ENSBTAG00000000888, ENSBTAG00000008329, ENSBTAG00000035958, ENSBTAG00000000634, ENSBTAG00000024957, ENSBTAG00000013060, ENSBTAG00000016420, ENSBTAG00000013047, ENSBTAG00000014112	619	246	14404	1.89185	0.999322	0.420082	0.416676
GOTERM_BP_FAT	GO:0044839~cell cycle G2/M phase transition	12	0.00984755	ENSBTAG00000001575, ENSBTAG00000011379, ENSBTAG00000009427, ENSBTAG00000006235, ENSBTAG00000031335, ENSBTAG00000001707, ENSBTAG00000044118, ENSBTAG00000054662, ENSBTAG00000007123, ENSBTAG00000004021, ENSBTAG00000009985, ENSBTAG00000010384	685	119	16652	2.45138	1	0.889718	0.886436
GOTERM_MF_FAT	GO:0046872~metal ion binding	139	0.0104973	ENSBTAG00000012830, ENSBTAG00000025071, ENSBTAG00000000290, ENSBTAG00000010899, ENSBTAG00000020578, ENSBTAG00000009427, ENSBTAG00000043973, ENSBTAG00000011626, ENSBTAG00000002075, ENSBTAG00000008338, ENSBTAG00000009665, ENSBTAG00000020573, ENSBTAG00000011908, ENSBTAG00000045593, ENSBTAG00000026842, ENSBTAG00000020296, ENSBTAG00000026963, ENSBTAG00000052337, ENSBTAG00000025755, ENSBTAG00000007808,…	639	3267	18090	1.20449	0.999994	0.26446	0.259356
GOTERM_CC_FAT	GO:0099568~cytoplasmic region	23	0.0113934	ENSBTAG00000011994, ENSBTAG00000014534, ENSBTAG00000014933, ENSBTAG00000010029, ENSBTAG00000020238, ENSBTAG00000006667, ENSBTAG00000020126, ENSBTAG00000001673, ENSBTAG00000027875, ENSBTAG00000008631, ENSBTAG00000001137, ENSBTAG00000002633, ENSBTAG00000002313, ENSBTAG00000000888, ENSBTAG00000008329, ENSBTAG00000035958, ENSBTAG00000000634, ENSBTAG00000024957, ENSBTAG00000013060, ENSBTAG00000016420,…	619	303	14404	1.76635	0.999792	0.420082	0.416676
GOTERM_BP_FAT	GO:0044802~single-organism membrane organization	41	0.0114457	ENSBTAG00000004171, ENSBTAG00000005162, ENSBTAG00000011623, ENSBTAG00000000290, ENSBTAG00000050904, ENSBTAG00000011626, ENSBTAG00000008897, ENSBTAG00000004575, ENSBTAG00000020378, ENSBTAG00000020357, ENSBTAG00000021941, ENSBTAG00000021201, ENSBTAG00000000473, ENSBTAG00000008016, ENSBTAG00000009026, ENSBTAG00000008631, ENSBTAG00000006811, ENSBTAG00000013063, ENSBTAG00000018996, ENSBTAG00000015683,…	685	669	16652	1.48982	1	0.972372	0.968785
GOTERM_MF_FAT	GO:0019212~phosphatase inhibitor activity	6	0.0114772	ENSBTAG00000002317, ENSBTAG00000018744, ENSBTAG00000044009, ENSBTAG00000007123, ENSBTAG00000026586, ENSBTAG00000016730	639	39	18090	4.35536	0.999998	0.26446	0.259356
GOTERM_MF_FAT	GO:0019900~kinase binding	33	0.0115991	ENSBTAG00000009065, ENSBTAG00000011126, ENSBTAG00000014534, ENSBTAG00000032183, ENSBTAG00000009427, ENSBTAG00000020378, ENSBTAG00000009665, ENSBTAG00000022991, ENSBTAG00000002317, ENSBTAG00000001700, ENSBTAG00000035958, ENSBTAG00000013060, ENSBTAG00000013063, ENSBTAG00000018996, ENSBTAG00000001528, ENSBTAG00000014205, ENSBTAG00000010563, ENSBTAG00000020829, ENSBTAG00000018928, ENSBTAG00000005092,…	639	593	18090	1.57542	0.999998	0.26446	0.259356
GOTERM_BP_FAT	GO:0030155~regulation of cell adhesion	39	0.0117014	ENSBTAG00000016515, ENSBTAG00000006197, ENSBTAG00000001060, ENSBTAG00000020378, ENSBTAG00000001061, ENSBTAG00000015609, ENSBTAG00000009665, ENSBTAG00000003147, ENSBTAG00000026247, ENSBTAG00000008631, ENSBTAG00000003941, ENSBTAG00000006811, ENSBTAG00000001700, ENSBTAG00000013063, ENSBTAG00000019302, ENSBTAG00000014920, ENSBTAG00000010563, ENSBTAG00000027181, ENSBTAG00000005151, ENSBTAG00000015978,…	685	630	16652	1.50487	1	0.979474	0.975861
GOTERM_BP_FAT	GO:0006893~Golgi to plasma membrane transport	7	0.0120363	ENSBTAG00000010221, ENSBTAG00000007120, ENSBTAG00000011626, ENSBTAG00000020357, ENSBTAG00000019867, ENSBTAG00000006464, ENSBTAG00000014112	685	47	16652	3.62056	1	0.992908	0.989245
GOTERM_BP_FAT	GO:0031344~regulation of cell projection organization	32	0.0125335	ENSBTAG00000016515, ENSBTAG00000020679, ENSBTAG00000050904, ENSBTAG00000020238, ENSBTAG00000005021, ENSBTAG00000020696, ENSBTAG00000009985, ENSBTAG00000026247, ENSBTAG00000002633, ENSBTAG00000038281, ENSBTAG00000004996, ENSBTAG00000006811, ENSBTAG00000002317, ENSBTAG00000001700, ENSBTAG00000018996, ENSBTAG00000013362, ENSBTAG00000031891, ENSBTAG00000051466, ENSBTAG00000018851, ENSBTAG00000014920,…	685	492	16652	1.5811	1	1	0.996486
GOTERM_BP_FAT	GO:0061564~axon development	26	0.0134402	ENSBTAG00000016515, ENSBTAG00000020679, ENSBTAG00000005021, ENSBTAG00000009985, ENSBTAG00000026247, ENSBTAG00000004990, ENSBTAG00000006811, ENSBTAG00000002317, ENSBTAG00000013362, ENSBTAG00000013047, ENSBTAG00000018851, ENSBTAG00000019302, ENSBTAG00000014920, ENSBTAG00000027181, ENSBTAG00000033562, ENSBTAG00000011994, ENSBTAG00000009438, ENSBTAG00000003592, ENSBTAG00000027442, ENSBTAG00000009851,…	685	378	16652	1.67208	1	1	0.996486
GOTERM_BP_FAT	GO:0006281~DNA repair	30	0.0139752	ENSBTAG00000016758, ENSBTAG00000020999, ENSBTAG00000033095, ENSBTAG00000006235, ENSBTAG00000021304, ENSBTAG00000008633, ENSBTAG00000048843, ENSBTAG00000026842, ENSBTAG00000004931, ENSBTAG00000001920, ENSBTAG00000031335, ENSBTAG00000001707, ENSBTAG00000019867, ENSBTAG00000013168, ENSBTAG00000011597, ENSBTAG00000032071, ENSBTAG00000008181, ENSBTAG00000006103,
GOTERM_BP_FAT	GO:0015031~protein transport	72	0.0140899	ENSBTAG00000011068, ENSBTAG00000017803, ENSBTAG00000012873, ENSBTAG00000016515, ENSBTAG00000013568, ENSBTAG00000006197, ENSBTAG00000007120, ENSBTAG00000011623, ENSBTAG00000014933, ENSBTAG00000003000, ENSBTAG00000011626, ENSBTAG00000021820, ENSBTAG00000006556, ENSBTAG00000000056, ENSBTAG00000008016, ENSBTAG00000017245, ENSBTAG00000015385, ENSBTAG00000013362, ENSBTAG00000019867, ENSBTAG00000014691,…	685	1336	16652	1.31009	1	1	0.996486
GOTERM_BP_FAT	GO:0045786~negative regulation of cell cycle	21	0.0147463	ENSBTAG00000011541, ENSBTAG00000020829, ENSBTAG00000021869, ENSBTAG00000006235, ENSBTAG00000021304, ENSBTAG00000020378, ENSBTAG00000005456, ENSBTAG00000044118, ENSBTAG00000021677, ENSBTAG00000021741, ENSBTAG00000003553, ENSBTAG00000002620, ENSBTAG00000018263, ENSBTAG00000002724, ENSBTAG00000002999, ENSBTAG00000016420, ENSBTAG00000031335, ENSBTAG00000001707, ENSBTAG00000017215, ENSBTAG00000010384,…	685	286	16652	1.78496	1	1	0.996486
GOTERM_BP_FAT	GO:0007409~axonogenesis	24	0.015365	ENSBTAG00000014920, ENSBTAG00000016515, ENSBTAG00000027181, ENSBTAG00000033562, ENSBTAG00000011994, ENSBTAG00000020679, ENSBTAG00000009438, ENSBTAG00000027442, ENSBTAG00000003592, ENSBTAG00000005021, ENSBTAG00000009985, ENSBTAG00000026247, ENSBTAG00000004990, ENSBTAG00000009851, ENSBTAG00000048378, ENSBTAG00000044111, ENSBTAG00000015073, ENSBTAG00000006811, ENSBTAG00000005514, ENSBTAG00000013362,…	685	344	16652	1.69601	1	1	0.996486
GOTERM_BP_FAT	GO:1901991~negative regulation of mitotic cell cycle phase transition	12	0.0155237	ENSBTAG00000011541, ENSBTAG00000018263, ENSBTAG00000002999, ENSBTAG00000006235, ENSBTAG00000031335, ENSBTAG00000001707, ENSBTAG00000020378, ENSBTAG00000005456, ENSBTAG00000044118, ENSBTAG00000003553, ENSBTAG00000010384, ENSBTAG00000019302	685	127	16652	2.29696	1	1	0.996486
GOTERM_CC_FAT	GO:0015629~actin cytoskeleton	29	0.0159517	ENSBTAG00000014534, ENSBTAG00000015926, ENSBTAG00000010799, ENSBTAG00000008897, ENSBTAG00000001585, ENSBTAG00000002970, ENSBTAG00000002199, ENSBTAG00000000053, ENSBTAG00000027875, ENSBTAG00000008631, ENSBTAG00000002633, ENSBTAG00000000833, ENSBTAG00000006811, ENSBTAG00000003626, ENSBTAG00000000634, ENSBTAG00000013060, ENSBTAG00000000738, ENSBTAG00000014295, ENSBTAG00000010661, ENSBTAG00000015978,…	619	425	14404	1.58782	0.999993	0.491843	0.487855
GOTERM_BP_FAT	GO:0051649~establishment of localization in cell	86	0.0159826	ENSBTAG00000017803, ENSBTAG00000012873, ENSBTAG00000006197, ENSBTAG00000014933, ENSBTAG00000050904, ENSBTAG00000020378, ENSBTAG00000021820, ENSBTAG00000006556, ENSBTAG00000000056, ENSBTAG00000008016, ENSBTAG00000019980, ENSBTAG00000001700, ENSBTAG00000017245, ENSBTAG00000015385, ENSBTAG00000013362, ENSBTAG00000030540, ENSBTAG00000032961, ENSBTAG00000017246, ENSBTAG00000019302, ENSBTAG00000014106,…	685	1647	16652	1.26935	1	1	0.996486
GOTERM_BP_FAT	GO:0022603~regulation of anatomical structure morphogenesis	46	0.0163707	ENSBTAG00000016515, ENSBTAG00000050904, ENSBTAG00000020238, ENSBTAG00000020378, ENSBTAG00000001061, ENSBTAG00000015609, ENSBTAG00000005021, ENSBTAG00000003147, ENSBTAG00000020696, ENSBTAG00000009985, ENSBTAG00000026247, ENSBTAG00000008631, ENSBTAG00000007586, ENSBTAG00000003941, ENSBTAG00000007867, ENSBTAG00000002317, ENSBTAG00000001700, ENSBTAG00000035958, ENSBTAG00000013063, ENSBTAG00000018996,…	685	789	16652	1.41728	1	1	0.996486
GOTERM_MF_FAT	GO:0016462~pyrophosphatase activity	46	0.0170991	ENSBTAG00000016758, ENSBTAG00000017803, ENSBTAG00000014558, ENSBTAG00000017889, ENSBTAG00000014534, ENSBTAG00000018438, ENSBTAG00000010799, ENSBTAG00000020856, ENSBTAG00000011626, ENSBTAG00000009789, ENSBTAG00000021820, ENSBTAG00000000132, ENSBTAG00000003221, ENSBTAG00000026842, ENSBTAG00000002633, ENSBTAG00000004832, ENSBTAG00000001920, ENSBTAG00000001700, ENSBTAG00000003626, ENSBTAG00000035958,…	639	921	18090	1.41396	1	0.345187	0.338525
GOTERM_MF_FAT	GO:0008289~lipid binding	38	0.0172002	ENSBTAG00000012873, ENSBTAG00000038426, ENSBTAG00000020715, ENSBTAG00000026181, ENSBTAG00000015904, ENSBTAG00000032084, ENSBTAG00000008897, ENSBTAG00000002075, ENSBTAG00000020357, ENSBTAG00000008338, ENSBTAG00000015609, ENSBTAG00000011729, ENSBTAG00000002313, ENSBTAG00000001861, ENSBTAG00000022471, ENSBTAG00000019062, ENSBTAG00000013060, ENSBTAG00000014074, ENSBTAG00000011480, ENSBTAG00000039993,…	639	730	18090	1.47366	1	0.345187	0.338525
GOTERM_MF_FAT	GO:0016817~hydrolase activity, acting on acid anhydrides	46	0.0172593	ENSBTAG00000016758, ENSBTAG00000017803, ENSBTAG00000014558, ENSBTAG00000017889, ENSBTAG00000014534, ENSBTAG00000018438, ENSBTAG00000010799, ENSBTAG00000020856, ENSBTAG00000011626, ENSBTAG00000009789, ENSBTAG00000021820, ENSBTAG00000000132, ENSBTAG00000003221, ENSBTAG00000026842, ENSBTAG00000002633, ENSBTAG00000004832, ENSBTAG00000001920, ENSBTAG00000001700, ENSBTAG00000003626, ENSBTAG00000035958,…	639	923	18090	1.41089	1	0.345187	0.338525
GOTERM_MF_FAT	GO:0016818~hydrolase activity, acting on acid anhydrides, in phosphorus-containing anhydrides	46	0.0172593	ENSBTAG00000016758, ENSBTAG00000017803, ENSBTAG00000014558, ENSBTAG00000017889, ENSBTAG00000014534, ENSBTAG00000018438, ENSBTAG00000010799, ENSBTAG00000020856, ENSBTAG00000011626, ENSBTAG00000009789, ENSBTAG00000021820, ENSBTAG00000000132, ENSBTAG00000003221, ENSBTAG00000026842, ENSBTAG00000002633, ENSBTAG00000004832, ENSBTAG00000001920, ENSBTAG00000001700, ENSBTAG00000003626, ENSBTAG00000035958,…	639	923	18090	1.41089	1	0.345187	0.338525
GOTERM_BP_FAT	GO:0022402~cell cycle process	54	0.0185625	ENSBTAG00000011541, ENSBTAG00000004051, ENSBTAG00000021900, ENSBTAG00000020856, ENSBTAG00000006235, ENSBTAG00000009427, ENSBTAG00000020378, ENSBTAG00000007123, ENSBTAG00000020696, ENSBTAG00000009985, ENSBTAG00000023840, ENSBTAG00000027932, ENSBTAG00000005869, ENSBTAG00000002633, ENSBTAG00000025755, ENSBTAG00000002999, ENSBTAG00000001700, ENSBTAG00000002756, ENSBTAG00000015022, ENSBTAG00000001707,…	685	964	16652	1.36173	1	1	0.996486
GOTERM_BP_FAT	GO:0010976~positive regulation of neuron projection development	14	0.0186755	ENSBTAG00000010661, ENSBTAG00000016515, ENSBTAG00000020679, ENSBTAG00000005092, ENSBTAG00000050904, ENSBTAG00000020238, ENSBTAG00000007514, ENSBTAG00000026247, ENSBTAG00000009851, ENSBTAG00000006811, ENSBTAG00000002317, ENSBTAG00000018996, ENSBTAG00000055278, ENSBTAG00000031891	685	165	16652	2.06262	1	1	0.996486
GOTERM_CC_FAT	GO:0044448~cell cortex part	13	0.0191698	ENSBTAG00000014534, ENSBTAG00000010029, ENSBTAG00000020238, ENSBTAG00000006667, ENSBTAG00000027875, ENSBTAG00000008631, ENSBTAG00000001137, ENSBTAG00000002633, ENSBTAG00000000888, ENSBTAG00000000634, ENSBTAG00000013060, ENSBTAG00000016420, ENSBTAG00000014112	619	142	14404	2.13033	0.999999	0.545602	0.541178
GOTERM_BP_FAT	GO:0010564~regulation of cell cycle process	32	0.019209	ENSBTAG00000011541, ENSBTAG00000021900, ENSBTAG00000006235, ENSBTAG00000009207, ENSBTAG00000020378, ENSBTAG00000020696, ENSBTAG00000009985, ENSBTAG00000027932, ENSBTAG00000005869, ENSBTAG00000004912, ENSBTAG00000004237, ENSBTAG00000002999, ENSBTAG00000001700, ENSBTAG00000002756, ENSBTAG00000031335, ENSBTAG00000001707, ENSBTAG00000019302, ENSBTAG00000011379, ENSBTAG00000015978, ENSBTAG00000005456,…	685	509	16652	1.5283	1	1	0.996486
GOTERM_BP_FAT	GO:0000278~mitotic cell cycle	42	0.0198172	ENSBTAG00000011541, ENSBTAG00000004051, ENSBTAG00000021900, ENSBTAG00000006235, ENSBTAG00000009427, ENSBTAG00000009207, ENSBTAG00000020378, ENSBTAG00000001061, ENSBTAG00000007123, ENSBTAG00000020696, ENSBTAG00000009985, ENSBTAG00000021045, ENSBTAG00000023840, ENSBTAG00000002331, ENSBTAG00000004912, ENSBTAG00000004237, ENSBTAG00000002999, ENSBTAG00000001700, ENSBTAG00000002756, ENSBTAG00000015022,…	685	716	16652	1.42598	1	1	0.996486
GOTERM_BP_FAT	GO:0000082~G1/S transition of mitotic cell cycle	11	0.0199785	ENSBTAG00000004912, ENSBTAG00000011541, ENSBTAG00000018263, ENSBTAG00000015978, ENSBTAG00000009207, ENSBTAG00000020378, ENSBTAG00000019735, ENSBTAG00000016005, ENSBTAG00000004021, ENSBTAG00000021045, ENSBTAG00000019302	685	115	16652	2.32526	1	1	0.996486
GOTERM_BP_FAT	GO:0006886~intracellular protein transport	48	0.021559	ENSBTAG00000012873, ENSBTAG00000038920, ENSBTAG00000017803, ENSBTAG00000005162, ENSBTAG00000006197, ENSBTAG00000014933, ENSBTAG00000019606, ENSBTAG00000019409, ENSBTAG00000001283, ENSBTAG00000004398, ENSBTAG00000020238, ENSBTAG00000021820, ENSBTAG00000006556, ENSBTAG00000000056, ENSBTAG00000005682, ENSBTAG00000021045, ENSBTAG00000008016, ENSBTAG00000005760, ENSBTAG00000007586, ENSBTAG00000019121,…	685	844	16652	1.38253	1	1	0.996486
GOTERM_BP_FAT	GO:0071705~nitrogen compound transport	85	0.0222262	ENSBTAG00000007163, ENSBTAG00000011068, ENSBTAG00000017803, ENSBTAG00000012873, ENSBTAG00000016515, ENSBTAG00000013568, ENSBTAG00000006197, ENSBTAG00000007120, ENSBTAG00000011623, ENSBTAG00000000290, ENSBTAG00000014933, ENSBTAG00000003000, ENSBTAG00000011626, ENSBTAG00000021820, ENSBTAG00000006556, ENSBTAG00000000056, ENSBTAG00000008016, ENSBTAG00000017245, ENSBTAG00000015385, ENSBTAG00000013362,…	685	1650	16652	1.25231	1	1	0.996486
GOTERM_BP_FAT	GO:0007044~cell-substrate junction assembly	8	0.0228165	ENSBTAG00000001017, ENSBTAG00000020829, ENSBTAG00000016515, ENSBTAG00000005151, ENSBTAG00000006811, ENSBTAG00000013063, ENSBTAG00000006189, ENSBTAG00000019302	685	69	16652	2.81849	1	1	0.996486
GOTERM_BP_FAT	GO:0051591~response to cAMP	6	0.0231135	ENSBTAG00000043948, ENSBTAG00000002313, ENSBTAG00000007867, ENSBTAG00000015050, ENSBTAG00000050904, ENSBTAG00000003728	685	40	16652	3.64642	1	1	0.996486
GOTERM_MF_FAT	GO:0019211~phosphatase activator activity	4	0.0240028	ENSBTAG00000001575, ENSBTAG00000020192, ENSBTAG00000002727, ENSBTAG00000019784	639	18	18090	6.29108	1	0.421511	0.413376
GOTERM_BP_FAT	GO:0031346~positive regulation of cell projection organization	18	0.0257701	ENSBTAG00000010661, ENSBTAG00000016515, ENSBTAG00000011994, ENSBTAG00000020679, ENSBTAG00000005092, ENSBTAG00000020965, ENSBTAG00000050904, ENSBTAG00000020238, ENSBTAG00000007514, ENSBTAG00000026247, ENSBTAG00000009851, ENSBTAG00000002633, ENSBTAG00000006811, ENSBTAG00000001700, ENSBTAG00000002317, ENSBTAG00000018996, ENSBTAG00000055278, ENSBTAG00000031891	685	246	16652	1.77874	1	1	0.996486
GOTERM_BP_FAT	GO:0045666~positive regulation of neuron differentiation	17	0.0264356	ENSBTAG00000010661, ENSBTAG00000016515, ENSBTAG00000020679, ENSBTAG00000005092, ENSBTAG00000050904, ENSBTAG00000020238, ENSBTAG00000007514, ENSBTAG00000002586, ENSBTAG00000009985, ENSBTAG00000026247, ENSBTAG00000009851, ENSBTAG00000006811, ENSBTAG00000002317, ENSBTAG00000018996, ENSBTAG00000055278, ENSBTAG00000031891, ENSBTAG00000019302	685	228	16652	1.81255	1	1	0.996486
GOTERM_BP_FAT	GO:1901988~negative regulation of cell cycle phase transition	12	0.0269411	ENSBTAG00000011541, ENSBTAG00000018263, ENSBTAG00000002999, ENSBTAG00000006235, ENSBTAG00000031335, ENSBTAG00000001707, ENSBTAG00000020378, ENSBTAG00000005456, ENSBTAG00000044118, ENSBTAG00000003553, ENSBTAG00000010384, ENSBTAG00000019302	685	138	16652	2.11387	1	1	0.996486
GOTERM_BP_FAT	GO:0051960~regulation of nervous system development	39	0.027687	ENSBTAG00000016515, ENSBTAG00000020679, ENSBTAG00000032084, ENSBTAG00000050904, ENSBTAG00000020238, ENSBTAG00000002075, ENSBTAG00000020378, ENSBTAG00000005021, ENSBTAG00000020696, ENSBTAG00000009985, ENSBTAG00000026247, ENSBTAG00000038281, ENSBTAG00000006811, ENSBTAG00000002317, ENSBTAG00000019041, ENSBTAG00000018996, ENSBTAG00000013362, ENSBTAG00000031891, ENSBTAG00000051466, ENSBTAG00000018851,…	685	669	16652	1.41715	1	1	0.996486
GOTERM_BP_FAT	GO:0001952~regulation of cell-matrix adhesion	9	0.0280447	ENSBTAG00000014920, ENSBTAG00000001017, ENSBTAG00000016515, ENSBTAG00000005151, ENSBTAG00000006811, ENSBTAG00000013063, ENSBTAG00000009665, ENSBTAG00000006189, ENSBTAG00000019302	685	88	16652	2.4862	1	1	0.996486
GOTERM_BP_FAT	GO:0015833~peptide transport	72	0.028612	ENSBTAG00000011068, ENSBTAG00000017803, ENSBTAG00000012873, ENSBTAG00000016515, ENSBTAG00000013568, ENSBTAG00000006197, ENSBTAG00000007120, ENSBTAG00000011623, ENSBTAG00000014933, ENSBTAG00000003000, ENSBTAG00000011626, ENSBTAG00000021820, ENSBTAG00000006556, ENSBTAG00000000056, ENSBTAG00000008016, ENSBTAG00000017245, ENSBTAG00000015385, ENSBTAG00000013362, ENSBTAG00000019867, ENSBTAG00000014691,…	685	1380	16652	1.26832	1	1	0.996486
GOTERM_MF_FAT	GO:0051015~actin filament binding	14	0.0291566	ENSBTAG00000015926, ENSBTAG00000021654, ENSBTAG00000020126, ENSBTAG00000007079, ENSBTAG00000021455, ENSBTAG00000027875, ENSBTAG00000045699, ENSBTAG00000008631, ENSBTAG00000007808, ENSBTAG00000000888, ENSBTAG00000014182, ENSBTAG00000004996, ENSBTAG00000013060, ENSBTAG00000014295	639	204	18090	1.94283	1	0.474836	0.465672
GOTERM_BP_FAT	GO:0046907~intracellular transport	70	0.0291961	ENSBTAG00000017803, ENSBTAG00000012873, ENSBTAG00000006197, ENSBTAG00000014933, ENSBTAG00000050904, ENSBTAG00000021820, ENSBTAG00000006556, ENSBTAG00000000056, ENSBTAG00000008016, ENSBTAG00000019980, ENSBTAG00000017245, ENSBTAG00000015385, ENSBTAG00000013362, ENSBTAG00000030540, ENSBTAG00000032961, ENSBTAG00000017246, ENSBTAG00000014106, ENSBTAG00000008461, ENSBTAG00000011994, ENSBTAG00000014105,…	685	1339	16652	1.27085	1	1	0.996486
GOTERM_BP_FAT	GO:0010948~negative regulation of cell cycle process	14	0.0297859	ENSBTAG00000011541, ENSBTAG00000006235, ENSBTAG00000020378, ENSBTAG00000005456, ENSBTAG00000044118, ENSBTAG00000021677, ENSBTAG00000003553, ENSBTAG00000018263, ENSBTAG00000002724, ENSBTAG00000002999, ENSBTAG00000031335, ENSBTAG00000001707, ENSBTAG00000010384, ENSBTAG00000019302	685	176	16652	1.93371	1	1	0.996486
GOTERM_BP_FAT	GO:0006935~chemotaxis	32	0.0304787	ENSBTAG00000016515, ENSBTAG00000004051, ENSBTAG00000001060, ENSBTAG00000020679, ENSBTAG00000032084, ENSBTAG00000008897, ENSBTAG00000008636, ENSBTAG00000015609, ENSBTAG00000005021, ENSBTAG00000026247, ENSBTAG00000004990, ENSBTAG00000008631, ENSBTAG00000006811, ENSBTAG00000002317, ENSBTAG00000018851, ENSBTAG00000014920, ENSBTAG00000010563, ENSBTAG00000027181, ENSBTAG00000033562, ENSBTAG00000015978,…	685	529	16652	1.47052	1	1	0.996486
GOTERM_BP_FAT	GO:0045664~regulation of neuron differentiation	28	0.0309317	ENSBTAG00000016515, ENSBTAG00000020679, ENSBTAG00000050904, ENSBTAG00000020238, ENSBTAG00000005021, ENSBTAG00000020696, ENSBTAG00000009985, ENSBTAG00000026247, ENSBTAG00000038281, ENSBTAG00000006811, ENSBTAG00000002317, ENSBTAG00000018996, ENSBTAG00000013362, ENSBTAG00000031891, ENSBTAG00000051466, ENSBTAG00000018851, ENSBTAG00000019302, ENSBTAG00000014920, ENSBTAG00000010661, ENSBTAG00000011994,…	685	448	16652	1.51934	1	1	0.996486
GOTERM_BP_FAT	GO:0061024~membrane organization	45	0.0311092	ENSBTAG00000004171, ENSBTAG00000005162, ENSBTAG00000011623, ENSBTAG00000000290, ENSBTAG00000050904, ENSBTAG00000011626, ENSBTAG00000008897, ENSBTAG00000004575, ENSBTAG00000020378, ENSBTAG00000020357, ENSBTAG00000021941, ENSBTAG00000021201, ENSBTAG00000000473, ENSBTAG00000008016, ENSBTAG00000009026, ENSBTAG00000008631, ENSBTAG00000006811, ENSBTAG00000019062, ENSBTAG00000001700, ENSBTAG00000035958,…	685	800	16652	1.36741	1	1	0.996486
GOTERM_BP_FAT	GO:0010810~regulation of cell-substrate adhesion	13	0.0311307	ENSBTAG00000014920, ENSBTAG00000016515, ENSBTAG00000005151, ENSBTAG00000015609, ENSBTAG00000009665, ENSBTAG00000006189, ENSBTAG00000001017, ENSBTAG00000044033, ENSBTAG00000003941, ENSBTAG00000006811, ENSBTAG00000001700, ENSBTAG00000013063, ENSBTAG00000019302	685	159	16652	1.98757	1	1	0.996486
GOTERM_BP_FAT	GO:0000086~G2/M transition of mitotic cell cycle	10	0.0319519	ENSBTAG00000001575, ENSBTAG00000009427, ENSBTAG00000006235, ENSBTAG00000031335, ENSBTAG00000001707, ENSBTAG00000044118, ENSBTAG00000054662, ENSBTAG00000007123, ENSBTAG00000009985, ENSBTAG00000010384	685	107	16652	2.27191	1	1	0.996486
GOTERM_BP_FAT	GO:0000075~cell cycle checkpoint	12	0.0323067	ENSBTAG00000002620, ENSBTAG00000018263, ENSBTAG00000002724, ENSBTAG00000002999, ENSBTAG00000021304, ENSBTAG00000006235, ENSBTAG00000031335, ENSBTAG00000001707, ENSBTAG00000005456, ENSBTAG00000044118, ENSBTAG00000017215, ENSBTAG00000010384	685	142	16652	2.05432	1	1	0.996486
GOTERM_BP_FAT	GO:0042330~taxis	32	0.0325234	ENSBTAG00000016515, ENSBTAG00000004051, ENSBTAG00000001060, ENSBTAG00000020679, ENSBTAG00000032084, ENSBTAG00000008897, ENSBTAG00000008636, ENSBTAG00000015609, ENSBTAG00000005021, ENSBTAG00000026247, ENSBTAG00000004990, ENSBTAG00000008631, ENSBTAG00000006811, ENSBTAG00000002317, ENSBTAG00000018851, ENSBTAG00000014920, ENSBTAG00000010563, ENSBTAG00000027181, ENSBTAG00000033562, ENSBTAG00000015978,…	685	532	16652	1.46222	1	1	0.996486
GOTERM_CC_FAT	GO:0030863~cortical cytoskeleton	9	0.0329488	ENSBTAG00000014534, ENSBTAG00000000888, ENSBTAG00000010029, ENSBTAG00000000634, ENSBTAG00000013060, ENSBTAG00000020238, ENSBTAG00000006667, ENSBTAG00000027875, ENSBTAG00000008631	619	87	14404	2.40722	1	0.78652	0.780143
GOTERM_BP_FAT	GO:0007043~cell-cell junction assembly	10	0.0336421	ENSBTAG00000003568, ENSBTAG00000014182, ENSBTAG00000002845, ENSBTAG00000021900, ENSBTAG00000004574, ENSBTAG00000020378, ENSBTAG00000001061, ENSBTAG00000037844, ENSBTAG00000025893, ENSBTAG00000030585	685	108	16652	2.25088	1	1	0.996486
GOTERM_BP_FAT	GO:1990778~protein localization to cell periphery	19	0.0354404	ENSBTAG00000050904, ENSBTAG00000011626, ENSBTAG00000004575, ENSBTAG00000020378, ENSBTAG00000004862, ENSBTAG00000006667, ENSBTAG00000020357, ENSBTAG00000021941, ENSBTAG00000021201, ENSBTAG00000001673, ENSBTAG00000005155, ENSBTAG00000006464, ENSBTAG00000009026, ENSBTAG00000006811, ENSBTAG00000044194, ENSBTAG00000024957, ENSBTAG00000013063, ENSBTAG00000032477, ENSBTAG00000014112	685	275	16652	1.67956	1	1	0.996486
GOTERM_MF_FAT	GO:0032403~protein complex binding	33	4.07038e-06	ENSBTAG00000016758, ENSBTAG00000018417, ENSBTAG00000015926, ENSBTAG00000009789, ENSBTAG00000009665, ENSBTAG00000027875, ENSBTAG00000008631, ENSBTAG00000045699, ENSBTAG00000007808, ENSBTAG00000003941, ENSBTAG00000004996, ENSBTAG00000002317, ENSBTAG00000013060, ENSBTAG00000013063, ENSBTAG00000014295, ENSBTAG00000010563, ENSBTAG00000027181, ENSBTAG00000020801, ENSBTAG00000021654, ENSBTAG00000005456,…	639	649	18090	1.43948	1	0.556338	0.545602
GOTERM_BP_FAT	GO:0010769~regulation of cell morphogenesis involved in differentiation	16	0.0357276	ENSBTAG00000014920, ENSBTAG00000016515, ENSBTAG00000015609, ENSBTAG00000005021, ENSBTAG00000020696, ENSBTAG00000009985, ENSBTAG00000021455, ENSBTAG00000026247, ENSBTAG00000009851, ENSBTAG00000003941, ENSBTAG00000001700, ENSBTAG00000013063, ENSBTAG00000013362, ENSBTAG00000016005, ENSBTAG00000031891, ENSBTAG00000018851	685	218	16652	1.78418	1	1	0.996486
GOTERM_BP_FAT	GO:0050767~regulation of neurogenesis	34	0.035871	ENSBTAG00000016515, ENSBTAG00000020679, ENSBTAG00000032084, ENSBTAG00000050904, ENSBTAG00000020238, ENSBTAG00000002075, ENSBTAG00000005021, ENSBTAG00000020696, ENSBTAG00000009985, ENSBTAG00000026247, ENSBTAG00000038281, ENSBTAG00000006811, ENSBTAG00000002317, ENSBTAG00000019041, ENSBTAG00000018996, ENSBTAG00000013362, ENSBTAG00000031891, ENSBTAG00000051466, ENSBTAG00000018851, ENSBTAG00000019302,…	685	578	16652	1.42997	1	1	0.996486
GOTERM_BP_FAT	GO:2000045~regulation of G1/S transition of mitotic cell cycle	9	0.0372887	ENSBTAG00000004912, ENSBTAG00000021395, ENSBTAG00000011541, ENSBTAG00000018263, ENSBTAG00000015978, ENSBTAG00000009207, ENSBTAG00000020378, ENSBTAG00000019735, ENSBTAG00000019302	685	93	16652	2.35253	1	1	0.996486
GOTERM_BP_FAT	GO:0060284~regulation of cell development	39	0.0376001	ENSBTAG00000016515, ENSBTAG00000006197, ENSBTAG00000020679, ENSBTAG00000032084, ENSBTAG00000050904, ENSBTAG00000020238, ENSBTAG00000002075, ENSBTAG00000015609, ENSBTAG00000005021, ENSBTAG00000020696, ENSBTAG00000009985, ENSBTAG00000026247, ENSBTAG00000003941, ENSBTAG00000038281, ENSBTAG00000006811, ENSBTAG00000002317, ENSBTAG00000001700, ENSBTAG00000019041, ENSBTAG00000013063, ENSBTAG00000018996,…	685	684	16652	1.38607	1	1	0.996486
GOTERM_MF_FAT	GO:0005222~intracellular cAMP activated cation channel activity	3	3.40704e-05	ENSBTAG00000043948, ENSBTAG00000015050, ENSBTAG00000036304	639	9	18090	9.43662	1	0.562793	0.551932
GOTERM_BP_FAT	GO:0051893~regulation of focal adhesion assembly	6	0.0394684	ENSBTAG00000001017, ENSBTAG00000016515, ENSBTAG00000005151, ENSBTAG00000006811, ENSBTAG00000013063, ENSBTAG00000006189	685	46	16652	3.1708	1	1	0.996486
GOTERM_BP_FAT	GO:0090109~regulation of cell-substrate junction assembly	6	0.0394684	ENSBTAG00000001017, ENSBTAG00000016515, ENSBTAG00000005151, ENSBTAG00000006811, ENSBTAG00000013063, ENSBTAG00000006189	685	46	16652	3.1708	1	1	0.996486
GOTERM_BP_FAT	GO:0044843~cell cycle G1/S phase transition	12	0.040028	ENSBTAG00000004912, ENSBTAG00000021395, ENSBTAG00000011541, ENSBTAG00000018263, ENSBTAG00000015978, ENSBTAG00000009207, ENSBTAG00000020378, ENSBTAG00000019735, ENSBTAG00000016005, ENSBTAG00000004021, ENSBTAG00000021045, ENSBTAG00000019302	685	147	16652	1.98445	1	1	0.996486
GOTERM_MF_FAT	GO:0004864~protein phosphatase inhibitor activity	5	0.0403595	ENSBTAG00000002317, ENSBTAG00000018744, ENSBTAG00000044009, ENSBTAG00000007123, ENSBTAG00000026586	639	37	18090	3.82566	1	0.589869	0.578486
GOTERM_BP_FAT	GO:0042886~amide transport	72	0.0416445	ENSBTAG00000011068, ENSBTAG00000017803, ENSBTAG00000012873, ENSBTAG00000016515, ENSBTAG00000013568, ENSBTAG00000006197, ENSBTAG00000007120, ENSBTAG00000011623, ENSBTAG00000014933, ENSBTAG00000003000, ENSBTAG00000011626, ENSBTAG00000021820, ENSBTAG00000006556, ENSBTAG00000000056, ENSBTAG00000008016, ENSBTAG00000017245, ENSBTAG00000015385, ENSBTAG00000013362, ENSBTAG00000019867, ENSBTAG00000014691,…	685	1410	16652	1.24134	1	1	0.996486
GOTERM_BP_FAT	GO:0050769~positive regulation of neurogenesis	20	0.0466631	ENSBTAG00000010661, ENSBTAG00000016515, ENSBTAG00000020679, ENSBTAG00000005092, ENSBTAG00000050904, ENSBTAG00000020238, ENSBTAG00000002075, ENSBTAG00000007514, ENSBTAG00000002586, ENSBTAG00000009985, ENSBTAG00000026247, ENSBTAG00000009851, ENSBTAG00000007439, ENSBTAG00000006811, ENSBTAG00000002317, ENSBTAG00000016420, ENSBTAG00000018996, ENSBTAG00000055278, ENSBTAG00000031891, ENSBTAG00000019302	685	304	16652	1.59931	1	1	0.996486
GOTERM_BP_FAT	GO:0007160~cell-matrix adhesion	12	0.0470631	ENSBTAG00000014920, ENSBTAG00000001017, ENSBTAG00000020829, ENSBTAG00000016515, ENSBTAG00000005151, ENSBTAG00000006811, ENSBTAG00000016420, ENSBTAG00000013063, ENSBTAG00000009665, ENSBTAG00000006189, ENSBTAG00000014441, ENSBTAG00000019302	685	151	16652	1.93188	1	1	0.996486
GOTERM_BP_FAT	GO:0010389~regulation of G2/M transition of mitotic cell cycle	8	0.0485825	ENSBTAG00000011379, ENSBTAG00000006235, ENSBTAG00000031335, ENSBTAG00000001707, ENSBTAG00000044118, ENSBTAG00000004021, ENSBTAG00000009985, ENSBTAG00000010384	685	81	16652	2.40094	1	1	0.996486
GOTERM_BP_FAT	GO:0031589~cell-substrate adhesion	18	0.0498304	ENSBTAG00000014920, ENSBTAG00000016515, ENSBTAG00000020829, ENSBTAG00000005151, ENSBTAG00000015609, ENSBTAG00000009665, ENSBTAG00000006189, ENSBTAG00000008631, ENSBTAG00000001017, ENSBTAG00000007808, ENSBTAG00000044033, ENSBTAG00000003941, ENSBTAG00000006811, ENSBTAG00000001700, ENSBTAG00000016420, ENSBTAG00000013063, ENSBTAG00000014441, ENSBTAG00000019302	685	267	16652	1.63884	1	1	0.996486
GOTERM_BP_FAT	GO:0098876~vesicle-mediated transport to the plasma membrane	7	0.0501834	ENSBTAG00000010221, ENSBTAG00000007120, ENSBTAG00000011626, ENSBTAG00000020357, ENSBTAG00000019867, ENSBTAG00000006464, ENSBTAG00000014112	685	65	16652	2.61794	1	1	0.996486
GOTERM_BP_FAT	GO:0061025~membrane fusion	12	0.0508782	ENSBTAG00000005162, ENSBTAG00000012106, ENSBTAG00000015978, ENSBTAG00000010904, ENSBTAG00000000484, ENSBTAG00000001673, ENSBTAG00000009138, ENSBTAG00000046752, ENSBTAG00000008016, ENSBTAG00000008631, ENSBTAG00000024957, ENSBTAG00000018996, ENSBTAG00000031044	685	153	16652	1.90663	1	1	0.996486

## Sheet: Table S4
Table S4. KEGG pathways enriched in CNVR-harbor genes
Category	Term	Count	%	PValue	Genes	List Total	Pop Hits	Pop Total	Fold Enrichment	Bonferroni	Benjamini	FDR
bta05034	Alcoholism	24	3.05344	2.20088e-05	ENSBTAG00000039657, ENSBTAG00000047202, ENSBTAG00000001575, ENSBTAG00000045748, ENSBTAG00000052382, ENSBTAG00000052609, ENSBTAG00000005550, ENSBTAG00000018909	361	229	9391	2.72634	0.00686515	0.0039718	0.00390835
bta05322	Systemic lupus erythematosus	21	2.67176	2.85486e-05	ENSBTAG00000037533, ENSBTAG00000039657, ENSBTAG00000021077, ENSBTAG00000052382, ENSBTAG00000052609	361	186	9391	2.93705	0.00889602	0.0039718	0.00390835
bta04613	Neutrophil extracellular trap formation	24	3.05344	3.80683e-05	ENSBTAG00000039657, ENSBTAG00000045748, ENSBTAG00000052382, ENSBTAG00000018103, ENSBTAG00000052609, ENSBTAG00000001061, ENSBTAG00000008338, ENSBTAG00000006189	361	237	9391	2.63431	0.0118449	0.0039718	0.00390835
bta05203	Viral carcinogenesis	23	2.92621	0.000130928	ENSBTAG00000005182, ENSBTAG00000011541, ENSBTAG00000001700, ENSBTAG00000052382, ENSBTAG00000052609, ENSBTAG00000020378, ENSBTAG00000015718, ENSBTAG00000003147, ENSBTAG00000004021, ENSBTAG00000018909	361	240	9391	2.49299	0.0401547	0.0098961	0.00973802
bta04720	Long-term potentiation	10	1.27226	0.00119962	ENSBTAG00000002313, ENSBTAG00000047202, ENSBTAG00000001575, ENSBTAG00000045748, ENSBTAG00000050904, ENSBTAG00000001061, ENSBTAG00000009789, ENSBTAG00000008338, ENSBTAG00000016005, ENSBTAG00000021741	361	69	9391	3.77012	0.313197	0.0536403	0.0527834
bta04921	Oxytocin signaling pathway	14	1.78117	0.00586014	ENSBTAG00000013117, ENSBTAG00000045748, ENSBTAG00000010799, ENSBTAG00000001061, ENSBTAG00000009789, ENSBTAG00000022886, ENSBTAG00000008338, ENSBTAG00000006189, ENSBTAG00000002313, ENSBTAG00000001575, ENSBTAG00000044144, ENSBTAG00000000218, ENSBTAG00000016005, ENSBTAG00000014387	361	153	9391	2.38035	0.841122	0.229278	0.225616
bta04928	Parathyroid hormone synthesis, secretion and action	11	1.39949	0.00686723	ENSBTAG00000017490, ENSBTAG00000002313, ENSBTAG00000045748, ENSBTAG00000006877, ENSBTAG00000010701, ENSBTAG00000001061, ENSBTAG00000008636, ENSBTAG00000009789, ENSBTAG00000008338, ENSBTAG00000018909, ENSBTAG00000019302	361	105	9391	2.72526	0.884312	0.231089	0.227397
bta04540	Gap junction	10	1.27226	0.00740834	ENSBTAG00000002313, ENSBTAG00000044144, ENSBTAG00000045748, ENSBTAG00000002978, ENSBTAG00000000218, ENSBTAG00000001061, ENSBTAG00000018404, ENSBTAG00000009789, ENSBTAG00000008338, ENSBTAG00000005550	361	90	9391	2.89043	0.902455	0.231089	0.227397
bta04730	Long-term depression	8	1.01781	0.00843813	ENSBTAG00000002313, ENSBTAG00000044144, ENSBTAG00000045748, ENSBTAG00000002978, ENSBTAG00000001061, ENSBTAG00000018404, ENSBTAG00000009789, ENSBTAG00000008338	361	61	9391	3.41165	0.929514	0.231089	0.227397
bta04022	cGMP-PKG signaling pathway	14	1.78117	0.0142559	ENSBTAG00000045748, ENSBTAG00000039738, ENSBTAG00000009789, ENSBTAG00000008338, ENSBTAG00000018909, ENSBTAG00000005299, ENSBTAG00000002313, ENSBTAG00000001575, ENSBTAG00000044144, ENSBTAG00000002978, ENSBTAG00000005218, ENSBTAG00000018404, ENSBTAG00000016005, ENSBTAG00000013861	361	171	9391	2.12979	0.988826	0.340679	0.335237
bta04922	Glucagon signaling pathway	10	1.27226	0.0171056	ENSBTAG00000002313, ENSBTAG00000001575, ENSBTAG00000005218, ENSBTAG00000000545, ENSBTAG00000009789, ENSBTAG00000008338, ENSBTAG00000016005, ENSBTAG00000018909, ENSBTAG00000019554, ENSBTAG00000014387	361	103	9391	2.52562	0.995485	0.340679	0.335237
bta05161	Hepatitis B	14	1.78117	0.0185033	ENSBTAG00000004380, ENSBTAG00000021819, ENSBTAG00000045748, ENSBTAG00000020999, ENSBTAG00000001061, ENSBTAG00000015718, ENSBTAG00000003147, ENSBTAG00000005550, ENSBTAG00000004021, ENSBTAG00000018909, ENSBTAG00000021045, ENSBTAG00000046699, ENSBTAG00000007867, ENSBTAG00000019302	361	177	9391	2.05759	0.997108	0.340679	0.335237
bta05022	Pathways of neurodegeneration - multiple diseases	29	3.68957	0.0204516	ENSBTAG00000009683, ENSBTAG00000009065, ENSBTAG00000001061, ENSBTAG00000009789, ENSBTAG00000008338, ENSBTAG00000002313, ENSBTAG00000018996, ENSBTAG00000018854, ENSBTAG00000003728, ENSBTAG00000014433, ENSBTAG00000005907, ENSBTAG00000016311, ENSBTAG00000017246, ENSBTAG00000019302, ENSBTAG00000045748, ENSBTAG00000015718, ENSBTAG00000022886, ENSBTAG00000021972, ENSBTAG00000002045, ENSBTAG00000021651,…	361	487	9391	1.54908	0.998447	0.35218	0.346554
bta04924	Renin secretion	8	1.01781	0.0213783	ENSBTAG00000002313, ENSBTAG00000001575, ENSBTAG00000044144, ENSBTAG00000002978, ENSBTAG00000005218, ENSBTAG00000009789, ENSBTAG00000008338, ENSBTAG00000016005	361	73	9391	2.85083	0.998845	0.35218	0.346554
bta04912	GnRH signaling pathway	9	1.14504	0.0259563	ENSBTAG00000017490, ENSBTAG00000002313, ENSBTAG00000001575, ENSBTAG00000045748, ENSBTAG00000001700, ENSBTAG00000001061, ENSBTAG00000009789, ENSBTAG00000008338, ENSBTAG00000005550	361	93	9391	2.51747	0.999734	0.370569	0.36465
bta05100	Bacterial invasion of epithelial cells	8	1.01781	0.0260464	ENSBTAG00000001137, ENSBTAG00000002633, ENSBTAG00000014182, ENSBTAG00000001700, ENSBTAG00000016420, ENSBTAG00000013362, ENSBTAG00000006189, ENSBTAG00000045699	361	76	9391	2.7383	0.999741	0.370569	0.36465
bta04724	Glutamatergic synapse	10	1.27226	0.0307444	ENSBTAG00000033153, ENSBTAG00000017490, ENSBTAG00000002313, ENSBTAG00000047202, ENSBTAG00000001061, ENSBTAG00000009789, ENSBTAG00000008338, ENSBTAG00000016005, ENSBTAG00000013047, ENSBTAG00000054974	361	114	9391	2.28192	0.999943	0.385221	0.379067
bta04670	Leukocyte transendothelial migration	10	1.27226	0.0338619	ENSBTAG00000003568, ENSBTAG00000014182, ENSBTAG00000001060, ENSBTAG00000001700, ENSBTAG00000016420, ENSBTAG00000050904, ENSBTAG00000001061, ENSBTAG00000006189, ENSBTAG00000045699, ENSBTAG00000030585	361	116	9391	2.24257	0.999979	0.385221	0.379067
bta05160	Hepatitis C	13	1.65394	0.0340038	ENSBTAG00000004380, ENSBTAG00000021819, ENSBTAG00000045748, ENSBTAG00000015718, ENSBTAG00000003147, ENSBTAG00000005550, ENSBTAG00000004021, ENSBTAG00000021045, ENSBTAG00000003568, ENSBTAG00000007867, ENSBTAG00000016420, ENSBTAG00000030585, ENSBTAG00000016311	361	173	9391	1.9548	0.99998	0.385221	0.379067
bta04929	GnRH secretion	7	0.890585	0.0376913	ENSBTAG00000043948, ENSBTAG00000002313, ENSBTAG00000045748, ENSBTAG00000015050, ENSBTAG00000001061, ENSBTAG00000009789, ENSBTAG00000008338	361	65	9391	2.80149	0.999994	0.400501	0.394103
bta04713	Circadian entrainment	9	1.14504	0.0397225	ENSBTAG00000047202, ENSBTAG00000001575, ENSBTAG00000044144, ENSBTAG00000002978, ENSBTAG00000001061, ENSBTAG00000018404, ENSBTAG00000009789, ENSBTAG00000008338, ENSBTAG00000022886	361	101	9391	2.31807	0.999997	0.400501	0.394103
bta04970	Salivary secretion	9	1.14504	0.0417299	ENSBTAG00000002313, ENSBTAG00000001575, ENSBTAG00000044144, ENSBTAG00000002978, ENSBTAG00000009637, ENSBTAG00000001061, ENSBTAG00000018404, ENSBTAG00000009789, ENSBTAG00000008338	361	102	9391	2.29534	0.999998	0.400501	0.394103
bta04071	Sphingolipid signaling pathway	10	1.27226	0.0445069	ENSBTAG00000017490, ENSBTAG00000009065, ENSBTAG00000020192, ENSBTAG00000045748, ENSBTAG00000039738, ENSBTAG00000001061, ENSBTAG00000009789, ENSBTAG00000008338, ENSBTAG00000019784, ENSBTAG00000019302	361	122	9391	2.13228	0.999999	0.400501	0.394103

## Sheet: Table S5
Table S5.	VST statistics for protein-coding genes as potential candidates in high and low altitude cattle breeds
CHROM	Strat	End	VST			Gene	CHROM	START	END	Size(Mb)	Name	Description
1	26172801	26175200	0.156405			ENSBTAG00000002029	1	139858001	139862000	4000	IGSF5	immunoglobulin superfamily member 5
1	36698801	36700800	0.178962			ENSBTAG00000006893	1	52224801	52227200	2400	BBX	BBX high mobility group box domain containing
1	40851601	40861600	0.218541			ENSBTAG00000009851	1	26172801	26175200	2400	ROBO1	roundabout guidance receptor 1
1	52224801	52227200	0.160665			ENSBTAG00000010448	1	138288401	138290400	2000	CPNE4	copine 4
1	53584001	53587200	0.168112			ENSBTAG00000049108	1	53584001	53587200	3200	TRAT1	T cell receptor associated transmembrane adaptor 1
1	64880001	64882800	0.36194			ENSBTAG00000015718	2	89868001	89870400	2400	CASP8	caspase 8
1	87622401	87625600	0.201465			ENSBTAG00000014295	3	30668401	30670400	2000	CAPZA1	capping actin protein of muscle Z-line subunit alpha 1
1	100375601	100393200	0.254189			ENSBTAG00000021217	3	40480001	40482000	2000	COL11A1	collagen type XI alpha 1 chain
1	106902401	106905600	0.164467			ENSBTAG00000055126	3	17924401	17926400	2000	LCE1B	late cornified envelope 1B
1	138288401	138290400	0.199184			ENSBTAG00000005524	4	48268001	48270000	2000	HBP1	HMG-box transcription factor 1
1	139138001	139140000	0.157487			ENSBTAG00000020453	4	105218401	105226400	8000	CLEC5A	C-type lectin domain containing 5A
1	139858001	139862000	0.178656			ENSBTAG00000024065	4	105261601	105269600	8000	TAS2R38	taste 2 receptor member 38
2	1906801	1910400	0.196434			ENSBTAG00000046152	4	105304001	105306000	2000	MGAM	maltase-glucoamylase
2	10808801	10812000	0.176387			ENSBTAG00000004380	5	57000401	57002800	2400	STAT2	signal transducer and activator of transcription 2
2	28555601	28560400	0.387635			ENSBTAG00000010324	5	110331601	110334800	3200	GTPBP1	GTP binding protein 1
2	51399601	51402000	0.163523			ENSBTAG00000010701	5	56731601	56733600	2000	NACA	nascent polypeptide associated complex subunit alpha
2	58214401	58216800	0.213604			ENSBTAG00000018575	5	2012401	2014000	1600	TRHDE	thyrotropin releasing hormone degrading enzyme
2	69227601	69230000	0.202051			ENSBTAG00000019058	5	107065601	107067200	1600	IQSEC3	IQ motif and Sec7 domain ArfGEF 3
2	78164001	78187600	0.190364			ENSBTAG00000020715	5	91757201	91759200	2000	PIK3C2G	phosphatidylinositol-4-phosphate 3-kinase catalytic subunit type 2 gamma
2	89868001	89870400	0.181109			ENSBTAG00000044118	5	47838801	47846800	8000	HMGA2	high mobility group AT-hook 2
2	101427201	101429200	0.241764			ENSBTAG00000011817	6	64916001	64918000	2000	GABRA2	gamma-aminobutyric acid type A receptor subunit alpha2
3	1784001	1793600	0.180116			ENSBTAG00000017837	6	65860801	65862800	2000	GABRB1	gamma-aminobutyric acid type A receptor subunit beta1
3	2174801	2181600	0.296075			ENSBTAG00000000874	7	96057201	96060000	2800	CAST	calpastatin
3	6668001	6670000	0.198483			ENSBTAG00000019868	7	1728001	1731200	3200	RUFY1	RUN and FYVE domain containing 1
3	6879201	6881200	0.194006			ENSBTAG00000030198	7	109589201	109591600	2400	TMEM232	transmembrane protein 232
3	17519601	17522000	0.15474			ENSBTAG00000019238	8	63098401	63100800	2400	TRMO	tRNA methyltransferase O
3	17638401	17641600	0.202417			ENSBTAG00000005456	9	19740801	19742400	1600	TTK	TTK protein kinase
3	17924401	17926400	0.17084			ENSBTAG00000009665	9	82108001	82110000	2000	UTRN	utrophin
3	30668401	30670400	0.166414			ENSBTAG00000025403	10	86920401	86922400	2000	TTLL5	tubulin tyrosine ligase like 5
3	40480001	40482000	0.197385			ENSBTAG00000040078	10	86780001	86853200	73200	FLVCR2	feline leukemia virus subgroup C cellular receptor family%2C member 2
3	61822801	61824800	0.189448			ENSBTAG00000004497	11	2624401	2626400	2000	KANSL3	KAT8 regulatory NSL complex subunit 3
3	71658401	71660400	0.161274			ENSBTAG00000050329	11	47174801	47179200	4400
3	104262801	104265200	0.203745			ENSBTAG00000054154	11	47174801	47179200	4400
4	2984401	2988000	0.160981			ENSBTAG00000047383	12	70066001	70069200	3200
4	12685601	12688000	0.214743			ENSBTAG00000011541	13	66037601	66039600	2000	RBL1	RB transcriptional corepressor like 1
4	48268001	48270000	0.199168			ENSBTAG00000016445	13	17748401	17750400	2000	YME1L1	YME1 like 1 ATPase
4	100826001	100834400	0.417386			ENSBTAG00000017271	13	17748401	17750400	2000	MASTL	microtubule associated serine/threonine kinase like
4	105218401	105226400	0.158244			ENSBTAG00000046435	14	158401	180000	21600	OR10AG83	olfactory receptor family 10 subfamily AG member 83
4	105228801	105232000	0.337295			ENSBTAG00000031017	15	80119601	80122800	3200	FADS2B	fatty acid desaturase 2B
4	105261601	105269600	0.387078			ENSBTAG00000016729	16	6537201	6538800	1600	KCNT2	potassium sodium-activated channel subfamily T member 2
4	105304001	105306000	0.309133			ENSBTAG00000016943	16	77173601	77176000	2400	NEK7	NIMA related kinase 7
5	2012401	2014000	0.169764			ENSBTAG00000047648	16	80106001	80108000	2000	SYT2	synaptotagmin 2
5	18673601	18684000	0.1604			ENSBTAG00000049714	16	30550401	30552800	2400
5	47838801	47846800	0.334032			ENSBTAG00000000125	17	34695201	34697200	2000	SPATA5	spermatosis associated 5
5	56731601	56733600	0.169011			ENSBTAG00000016679	17	40328001	40331200	3200	ETFDH	electron transfer flavoprotein dehydrogenase
5	57000401	57002800	0.235936			ENSBTAG00000047595	17	36356401	36359200	2800	FSTL5	follistatin like 5
5	69658401	69660800	0.359008			ENSBTAG00000000336	18	61151201	61269600	118400
5	79553201	79556000	0.212624			ENSBTAG00000009171	18	61151201	61269600	118400
5	80885601	80890000	0.203027			ENSBTAG00000014328	18	61151201	61269600	118400	MGC138914	uncharacterized LOC512219
5	91757201	91759200	0.35998			ENSBTAG00000015061	18	61151201	61269600	118400
5	92678401	92680400	0.198081			ENSBTAG00000048735	18	63643201	63656000	12800
5	107065601	107067200	0.221139			ENSBTAG00000010167	19	9568001	9570800	2800	TEX14	testis expressed 14%2C intercellular bridge forming factor
5	110331601	110334800	0.175347			ENSBTAG00000038770	19	6091201	6108400	17200
6	3202401	3240400	0.269091			ENSBTAG00000049426	19	6158801	6192000	33200
6	7648001	7650000	0.206701			ENSBTAG00000043948	20	29390401	29392400	2000	HCN1	hyperpolarization activated cyclic nucleotide gated potassium channel 1
6	11494401	11496400	0.233289			ENSBTAG00000001308	21	19687201	19727600	40400
6	13308401	13311600	0.17752			ENSBTAG00000045929	21	19687201	19727600	40400
6	24152801	24156800	0.242526			ENSBTAG00000005327	22	7531201	7534800	3600	SUSD5	sushi domain containing 5
6	54235601	54237600	0.296255			ENSBTAG00000006789	22	57454401	57456400	2000	FGD5	FYVE%2C RhoGEF and PH domain containing 5
6	55842801	55846400	0.166499			ENSBTAG00000009194	22	6464801	6466800	2000	OSBPL10	oxysterol binding protein like 10
6	64916001	64918000	0.177625			ENSBTAG00000049586	22	130001	151200	21200
6	65860801	65862800	0.176694			ENSBTAG00000027181	24	32914801	32923600	8800	LAMA3	laminin subunit alpha 3
6	74215201	74227600	0.342104			ENSBTAG00000012290	25	20974801	20978400	3600	SCNN1B	sodium channel epithelial 1 subunit beta
6	97716001	97718000	0.222587			ENSBTAG00000020649	25	9578401	9581600	3200	CIITA	class II major histocompatibility complex transactivator
7	31201	36400	0.160021			ENSBTAG00000002620	28	24832001	24834400	2400	DNA2	DNA replication helicase/nuclease 2
7	1728001	1731200	0.245233			ENSBTAG00000010947	28	14856001	14858000	2000	PHYHIPL	phytanoyl-CoA 2-hydroxylase interacting protein like
7	10696401	10700000	0.163467			ENSBTAG00000048082	28	35506401	35535200	28800
7	39936801	39941200	0.247149			ENSBTAG00000052810	28	35490801	35496000	5200
7	64058001	64061200	0.185258			ENSBTAG00000054756	28	35506401	35535200	28800	CL43	collectin-43
7	96057201	96060000	0.161686			ENSBTAG00000018819	X	9006401	9008800	2400	TENM1	teneurin transmembrane protein 1
7	99067201	99069200	0.175906			ENSBTAG00000049411	X	138912401	138914800	2400
7	104010801	104014000	0.197343
7	109589201	109591600	0.208619
8	186801	191200	0.19873
8	211601	218400	0.203371
8	35878401	35883600	0.154598
8	50538001	50540800	0.382754
8	63098401	63100800	0.171118
8	91254001	91256400	0.15486
9	12284801	12286800	0.207633
9	18131201	18133200	0.15442
9	19740801	19742400	0.18534
9	47638801	47643600	0.191402
9	63318001	63320400	0.177414
9	82108001	82110000	0.182343
9	104644001	104646800	0.187963
10	22396001	22398000	0.248976
10	22443601	22446000	0.186359
10	39746401	39749600	0.189891
10	40712401	40718400	0.180188
10	82094801	82102400	0.215546
10	86780001	86853200	0.324679
10	86920401	86922400	0.19433
10	101931601	101935600	0.178034
10	103213601	103216400	0.154851
11	2624401	2626400	0.23738
11	19849601	19854400	0.187696
11	20160801	20163200	0.159219
11	22985201	22989200	0.203914
11	23154801	23157200	0.196327
11	39994801	40000400	0.17379
11	47174801	47179200	0.167244
11	50598001	50601200	0.243785
11	69062001	69065600	0.195537
11	84388401	84390400	0.184209
11	103773601	103775200	0.22093
12	124801	126800	0.198228
12	20289201	20291200	0.189343
12	37400001	37402400	0.184809
12	69772801	69786000	0.16881
12	70066001	70069200	0.184464
12	71341601	71344400	0.264102
13	17748401	17750400	0.156013
13	62416001	62418800	0.222981
13	66037601	66039600	0.219931
13	74166401	74169200	0.562163
13	79884801	79887200	0.246923
14	142401	146400	0.275602
14	158401	180000	0.241504
14	184801	191200	0.252827
14	192801	204800	0.316474
14	42232801	42238800	0.188397
15	13423201	13425200	0.155251
15	80119601	80122800	0.187569
15	83324401	83328800	0.19231
15	84832401	84836000	0.177846
16	6537201	6538800	0.202949
16	8012401	8050000	0.159077
16	30550401	30552800	0.167694
16	34357201	34360000	0.205415
16	38381601	38384800	0.215624
16	51465601	51468000	0.164487
16	54724401	54726800	0.224583
16	74318401	74320400	0.300968
16	77173601	77176000	0.162913
16	80106001	80108000	0.231606
17	20120001	20123200	0.178899
17	22578801	22583200	0.197928
17	22590401	22592800	0.214282
17	34695201	34697200	0.285142
17	36356401	36359200	0.177286
17	40328001	40331200	0.229306
17	40494401	40498000	0.191415
18	107601	109200	0.161979
18	15443201	15450000	0.212499
18	17671601	17673200	0.197522
18	61151201	61269600	0.204947
18	63643201	63656000	0.155272
18	65304401	65306000	0.212618
19	5733201	5736400	0.30006
19	6091201	6108400	0.234137
19	6112001	6121200	0.240697
19	6158801	6192000	0.207125
19	9568001	9570800	0.193454
20	29390401	29392400	0.249925
20	39590001	39591600	0.232404
20	45068001	45072000	0.158932
20	63307601	63310400	0.276004
21	465601	472400	0.190469
21	19687201	19727600	0.17118
21	36464801	36472400	0.191329
22	130001	151200	0.265685
22	6464801	6466800	0.203328
22	7531201	7534800	0.255537
22	51804001	51806000	0.167655
22	57454401	57456400	0.305954
22	59080801	59084000	0.176864
23	7637601	7639600	0.160905
23	11051201	11053200	0.157851
24	258401	264000	0.198953
24	4659601	4661600	0.192594
24	6017601	6019200	0.221661
24	6024801	6027600	0.385152
24	6029601	6034000	0.288695
24	10550801	10554000	0.271309
24	12359201	12362400	0.18884
24	27752801	27754800	0.162739
24	32914801	32923600	0.371106
25	9578401	9581600	0.165413
25	20974801	20978400	0.190556
26	1314801	1317200	0.154165
26	4645201	4647200	0.244116
26	8435601	8437600	0.190748
26	40372401	40374800	0.23767
28	122001	124400	0.193292
28	14856001	14858000	0.179885
28	24832001	24834400	0.164232
28	35490801	35496000	0.332257
28	35497601	35501600	0.429714
28	35503601	35505200	0.195783
28	35506401	35535200	0.289745
29	370401	375200	0.222908
29	25637601	25639200	0.38959
29	26558401	26560800	0.159063
29	38540001	38566400	0.255502

## Sheet: Table S6
Table S6. Functional Annotations and GO terms for protein-coding genes in high and low altitude cattle breeds
Category	Term	Count	%	PValue	Genes	List Total	Pop Hits	Pop Total	Fold Enrichment	Bonferroni	Benjamini	FDR
GOTERM_MF_FAT	GO:0000064~L-ornithine transmembrane transporter activity	4	5.71429	3.59227e-05	ENSBTAG00000009171, ENSBTAG00000000336, ENSBTAG00000014328, ENSBTAG00000015061	57	21	18090	60.4511	0.0109679	0.00487355	0.00479417
GOTERM_MF_FAT	GO:0015189~L-lysine transmembrane transporter activity	4	5.71429	3.59227e-05	ENSBTAG00000009171, ENSBTAG00000000336, ENSBTAG00000014328, ENSBTAG00000015061	57	21	18090	60.4511	0.0109679	0.00487355	0.00479417
GOTERM_BP_FAT	GO:0043091~L-arginine import	4	5.71429	3.94363e-05	ENSBTAG00000009171, ENSBTAG00000000336, ENSBTAG00000014328, ENSBTAG00000015061	57	20	16652	58.4281	0.0519598	0.00822391	0.0081205
GOTERM_BP_FAT	GO:0090467~arginine import	4	5.71429	3.94363e-05	ENSBTAG00000009171, ENSBTAG00000000336, ENSBTAG00000014328, ENSBTAG00000015061	57	20	16652	58.4281	0.0519598	0.00822391	0.0081205
GOTERM_BP_FAT	GO:0097638~L-arginine import across plasma membrane	4	5.71429	3.94363e-05	ENSBTAG00000009171, ENSBTAG00000000336, ENSBTAG00000014328, ENSBTAG00000015061	57	20	16652	58.4281	0.0519598	0.00822391	0.0081205
GOTERM_BP_FAT	GO:1902765~L-arginine import into cell	4	5.71429	3.94363e-05	ENSBTAG00000009171, ENSBTAG00000000336, ENSBTAG00000014328, ENSBTAG00000015061	57	20	16652	58.4281	0.0519598	0.00822391	0.0081205
GOTERM_BP_FAT	GO:1903400~L-arginine transmembrane transport	4	5.71429	3.94363e-05	ENSBTAG00000009171, ENSBTAG00000000336, ENSBTAG00000014328, ENSBTAG00000015061	57	20	16652	58.4281	0.0519598	0.00822391	0.0081205
GOTERM_BP_FAT	GO:1902023~L-arginine transport	4	5.71429	4.58994e-05	ENSBTAG00000009171, ENSBTAG00000000336, ENSBTAG00000014328, ENSBTAG00000015061	57	21	16652	55.6458	0.0602142	0.00822391	0.0081205
GOTERM_BP_FAT	GO:1903826~arginine transmembrane transport	4	5.71429	4.58994e-05	ENSBTAG00000009171, ENSBTAG00000000336, ENSBTAG00000014328, ENSBTAG00000015061	57	21	16652	55.6458	0.0602142	0.00822391	0.0081205
GOTERM_MF_FAT	GO:0015181~arginine transmembrane transporter activity	4	5.71429	4.76242e-05	ENSBTAG00000009171, ENSBTAG00000000336, ENSBTAG00000014328, ENSBTAG00000015061	57	23	18090	55.1945	0.0145146	0.00487355	0.00479417
GOTERM_BP_FAT	GO:1903352~L-ornithine transmembrane transport	4	5.71429	5.302e-05	ENSBTAG00000009171, ENSBTAG00000000336, ENSBTAG00000014328, ENSBTAG00000015061	57	22	16652	53.1164	0.0692252	0.00822391	0.0081205
GOTERM_BP_FAT	GO:0015809~arginine transport	4	5.71429	6.08277e-05	ENSBTAG00000009171, ENSBTAG00000000336, ENSBTAG00000014328, ENSBTAG00000015061	57	23	16652	50.807	0.0790066	0.00822391	0.0081205
GOTERM_BP_FAT	GO:0015822~ornithine transport	4	5.71429	6.08277e-05	ENSBTAG00000009171, ENSBTAG00000000336, ENSBTAG00000014328, ENSBTAG00000015061	57	23	16652	50.807	0.0790066	0.00822391	0.0081205
GOTERM_BP_FAT	GO:0015802~basic amino acid transport	4	5.71429	8.86644e-05	ENSBTAG00000009171, ENSBTAG00000000336, ENSBTAG00000014328, ENSBTAG00000015061	57	26	16652	44.9447	0.113051	0.0108977	0.0107606
GOTERM_MF_FAT	GO:0015174~basic amino acid transmembrane transporter activity	4	5.71429	9.69747e-05	ENSBTAG00000009171, ENSBTAG00000000336, ENSBTAG00000014328, ENSBTAG00000015061	57	29	18090	43.775	0.0293338	0.00744281	0.00732159
GOTERM_BP_FAT	GO:0044745~amino acid transmembrane import	4	5.71429	0.000325873	ENSBTAG00000009171, ENSBTAG00000000336, ENSBTAG00000014328, ENSBTAG00000015061	57	40	16652	29.214	0.356593	0.0338907	0.0334646
GOTERM_BP_FAT	GO:0089718~amino acid import across plasma membrane	4	5.71429	0.000325873	ENSBTAG00000009171, ENSBTAG00000000336, ENSBTAG00000014328, ENSBTAG00000015061	57	40	16652	29.214	0.356593	0.0338907	0.0334646
GOTERM_BP_FAT	GO:0043092~L-amino acid import	4	5.71429	0.000376847	ENSBTAG00000009171, ENSBTAG00000000336, ENSBTAG00000014328, ENSBTAG00000015061	57	42	16652	27.8229	0.399487	0.0363927	0.0359351
GOTERM_BP_FAT	GO:1902837~amino acid import into cell	4	5.71429	0.000404148	ENSBTAG00000009171, ENSBTAG00000000336, ENSBTAG00000014328, ENSBTAG00000015061	57	43	16652	27.1758	0.421272	0.0364272	0.0359692
GOTERM_BP_FAT	GO:0098656~anion transmembrane transport	6	8.57143	0.000437309	ENSBTAG00000009171, ENSBTAG00000000336, ENSBTAG00000014328, ENSBTAG00000017837, ENSBTAG00000015061, ENSBTAG00000011817	57	190	16652	9.22548	0.446674	0.0367818	0.0363193
GOTERM_BP_FAT	GO:1902475~L-alpha-amino acid transmembrane transport	4	5.71429	0.000462493	ENSBTAG00000009171, ENSBTAG00000000336, ENSBTAG00000014328, ENSBTAG00000015061	57	45	16652	25.968	0.465219	0.0367818	0.0363193
GOTERM_BP_FAT	GO:0043090~amino acid import	4	5.71429	0.000708412	ENSBTAG00000009171, ENSBTAG00000000336, ENSBTAG00000014328, ENSBTAG00000015061	57	52	16652	22.4723	0.616655	0.0532096	0.0525406
GOTERM_BP_FAT	GO:0098739~import across plasma membrane	5	7.14286	0.000797682	ENSBTAG00000009171, ENSBTAG00000000336, ENSBTAG00000014328, ENSBTAG00000012290, ENSBTAG00000015061	57	124	16652	11.7799	0.660301	0.0567614	0.0560476
GOTERM_BP_FAT	GO:0003333~amino acid transmembrane transport	4	5.71429	0.00135758	ENSBTAG00000009171, ENSBTAG00000000336, ENSBTAG00000014328, ENSBTAG00000015061	57	65	16652	17.9779	0.840873	0.0917725	0.0906186
GOTERM_BP_FAT	GO:0098657~import into cell	5	7.14286	0.00149955	ENSBTAG00000009171, ENSBTAG00000000336, ENSBTAG00000014328, ENSBTAG00000012290, ENSBTAG00000015061	57	147	16652	9.93675	0.86872	0.0965428	0.0953288
GOTERM_MF_FAT	GO:0015179~L-amino acid transmembrane transporter activity	4	5.71429	0.001559	ENSBTAG00000009171, ENSBTAG00000000336, ENSBTAG00000014328, ENSBTAG00000015061	57	74	18090	17.155	0.380589	0.0957224	0.0941634
GOTERM_BP_FAT	GO:0015807~L-amino acid transport	4	5.71429	0.00168126	ENSBTAG00000009171, ENSBTAG00000000336, ENSBTAG00000014328, ENSBTAG00000015061	57	70	16652	16.6937	0.897374	0.103321	0.102022
GOTERM_BP_FAT	GO:1903825~organic acid transmembrane transport	4	5.71429	0.00302629	ENSBTAG00000009171, ENSBTAG00000000336, ENSBTAG00000014328, ENSBTAG00000015061	57	86	16652	13.5879	0.98344	0.157367	0.155388
GOTERM_BP_FAT	GO:1905039~carboxylic acid transmembrane transport	4	5.71429	0.00302629	ENSBTAG00000009171, ENSBTAG00000000336, ENSBTAG00000014328, ENSBTAG00000015061	57	86	16652	13.5879	0.98344	0.157367	0.155388
GOTERM_MF_FAT	GO:0008509~anion transmembrane transporter activity	6	8.57143	0.00310738	ENSBTAG00000009171, ENSBTAG00000000336, ENSBTAG00000014328, ENSBTAG00000017837, ENSBTAG00000015061, ENSBTAG00000011817	57	321	18090	5.93212	0.615361	0.129416	0.127309
GOTERM_MF_FAT	GO:0015171~amino acid transmembrane transporter activity	4	5.71429	0.00337241	ENSBTAG00000009171, ENSBTAG00000000336, ENSBTAG00000014328, ENSBTAG00000015061	57	97	18090	13.0874	0.645512	0.129416	0.127309
GOTERM_BP_FAT	GO:0006865~amino acid transport	4	5.71429	0.00714897	ENSBTAG00000009171, ENSBTAG00000000336, ENSBTAG00000014328, ENSBTAG00000015061	57	117	16652	9.9877	0.999939	0.345193	0.340853
GOTERM_MF_FAT	GO:0008324~cation transmembrane transporter activity	7	10	0.0144785	ENSBTAG00000043948, ENSBTAG00000016729, ENSBTAG00000009171, ENSBTAG00000000336, ENSBTAG00000014328, ENSBTAG00000012290, ENSBTAG00000015061	57	646	18090	3.43898	0.988637	0.306075	0.30109
GOTERM_MF_FAT	GO:0046943~carboxylic acid transmembrane transporter activity	4	5.71429	0.0149809	ENSBTAG00000009171, ENSBTAG00000000336, ENSBTAG00000014328, ENSBTAG00000015061	57	167	18090	7.60164	0.990284	0.306075	0.30109
GOTERM_BP_FAT	GO:0034220~ion transmembrane transport	8	11.4286	0.0158646	ENSBTAG00000016729, ENSBTAG00000009171, ENSBTAG00000000336, ENSBTAG00000014328, ENSBTAG00000012290, ENSBTAG00000017837, ENSBTAG00000015061, ENSBTAG00000011817	57	787	16652	2.96966	1	0.612827	0.605122
GOTERM_MF_FAT	GO:0005342~organic acid transmembrane transporter activity	4	5.71429	0.0159518	ENSBTAG00000009171, ENSBTAG00000000336, ENSBTAG00000014328, ENSBTAG00000015061	57	171	18090	7.42382	0.992822	0.306075	0.30109
GOTERM_BP_FAT	GO:0055085~transmembrane transport	9	12.8571	0.0222263	ENSBTAG00000047383, ENSBTAG00000016729, ENSBTAG00000009171, ENSBTAG00000000336, ENSBTAG00000014328, ENSBTAG00000012290, ENSBTAG00000017837, ENSBTAG00000015061, ENSBTAG00000011817	57	1040	16652	2.52814	1	0.770512	0.760823
GOTERM_MF_FAT	GO:0008514~organic anion transmembrane transporter activity	4	5.71429	0.029289	ENSBTAG00000009171, ENSBTAG00000000336, ENSBTAG00000014328, ENSBTAG00000015061	57	216	18090	5.87719	0.999891	0.390945	0.384577
GOTERM_BP_FAT	GO:0006820~anion transport	6	8.57143	0.03038	ENSBTAG00000009171, ENSBTAG00000000336, ENSBTAG00000014328, ENSBTAG00000017837, ENSBTAG00000015061, ENSBTAG00000011817	57	521	16652	3.36438	1	0.933493	0.921756
GOTERM_BP_FAT	GO:0098655~cation transmembrane transport	6	8.57143	0.0600078	ENSBTAG00000016729, ENSBTAG00000009171, ENSBTAG00000000336, ENSBTAG00000014328, ENSBTAG00000012290, ENSBTAG00000015061	57	630	16652	2.78229	1	1	0.988157
GOTERM_BP_FAT	GO:0015849~organic acid transport	4	5.71429	0.0703286	ENSBTAG00000009171, ENSBTAG00000000336, ENSBTAG00000014328, ENSBTAG00000015061	57	284	16652	4.11465	1	1	0.988157
GOTERM_BP_FAT	GO:0046942~carboxylic acid transport	4	5.71429	0.0703286	ENSBTAG00000009171, ENSBTAG00000000336, ENSBTAG00000014328, ENSBTAG00000015061	57	284	16652	4.11465	1	1	0.988157
GOTERM_BP_FAT	GO:0006811~ion transport	9	12.8571	0.0731474	ENSBTAG00000016729, ENSBTAG00000009171, ENSBTAG00000000336, ENSBTAG00000014328, ENSBTAG00000012290, ENSBTAG00000017837, ENSBTAG00000015061, ENSBTAG00000047648, ENSBTAG00000011817	57	1321	16652	1.99036	1	1	0.988157
GOTERM_CC_FAT	GO:0005581~collagen trimer	4	5.71429	0.00123426	ENSBTAG00000052810, ENSBTAG00000021217, ENSBTAG00000048082, ENSBTAG00000054756	48	65	14404	18.4667	0.210132	0.235744	0.235744
GOTERM_BP_FAT	GO:0043129~surfactant homeostasis	3	4.28571	0.00223892	ENSBTAG00000052810, ENSBTAG00000048082, ENSBTAG00000054756	57	21	16652	41.7343	0.951813	0.13161	0.129955
GOTERM_BP_FAT	GO:0048875~chemical homeostasis within a tissue	3	4.28571	0.00268577	ENSBTAG00000052810, ENSBTAG00000048082, ENSBTAG00000054756	57	23	16652	38.1053	0.973714	0.151298	0.149396
GOTERM_BP_FAT	GO:0050766~positive regulation of phagocytosis	3	4.28571	0.0122716	ENSBTAG00000052810, ENSBTAG00000048082, ENSBTAG00000054756	57	50	16652	17.5284	1	0.502764	0.496442
GOTERM_CC_FAT	GO:0005791~rough endoplasmic reticulum	3	4.28571	0.012919	ENSBTAG00000052810, ENSBTAG00000048082, ENSBTAG00000054756	48	53	14404	16.9858	0.916558	0.882726	0.882726
GOTERM_CC_FAT	GO:0005771~multivesicular body	3	4.28571	0.0138648	ENSBTAG00000052810, ENSBTAG00000048082, ENSBTAG00000054756	48	55	14404	16.3682	0.930519	0.882726	0.882726
GOTERM_BP_FAT	GO:0050764~regulation of phagocytosis	3	4.28571	0.0238021	ENSBTAG00000052810, ENSBTAG00000048082, ENSBTAG00000054756	57	71	16652	12.344	1	0.784889	0.775019
GOTERM_BP_FAT	GO:0030100~regulation of endocytosis	4	5.71429	0.0253532	ENSBTAG00000052810, ENSBTAG00000019868, ENSBTAG00000048082, ENSBTAG00000054756	57	188	16652	6.21575	1	0.816132	0.80587
GOTERM_BP_FAT	GO:0060249~anatomical structure homeostasis	5	7.14286	0.02731	ENSBTAG00000052810, ENSBTAG00000016943, ENSBTAG00000002620, ENSBTAG00000048082, ENSBTAG00000054756	57	340	16652	4.29618	1	0.858677	0.84788
GOTERM_BP_FAT	GO:0060627~regulation of vesicle-mediated transport	5	7.14286	0.042608	ENSBTAG00000052810, ENSBTAG00000019868, ENSBTAG00000047648, ENSBTAG00000048082, ENSBTAG00000054756	57	392	16652	3.72628	1	1	0.988157
GOTERM_BP_FAT	GO:0045807~positive regulation of endocytosis	3	4.28571	0.0537218	ENSBTAG00000052810, ENSBTAG00000048082, ENSBTAG00000054756	57	111	16652	7.89569	1	1	0.988157
GOTERM_BP_FAT	GO:0048871~multicellular organismal homeostasis	4	5.71429	0.0811869	ENSBTAG00000052810, ENSBTAG00000012290, ENSBTAG00000048082, ENSBTAG00000054756	57	302	16652	3.86941	1	1	0.988157
KEGG_PATHWAY	bta04145:Phagosome	3	4.28571	0.0915723	ENSBTAG00000052810, ENSBTAG00000048082, ENSBTAG00000054756	29	171	9391	5.68119	0.999539	1	1
GOTERM_BP_FAT	GO:0035987~endodermal cell differentiation	3	4.28571	0.00615535	ENSBTAG00000027181, ENSBTAG00000021217, ENSBTAG00000044118	57	35	16652	25.0406	0.999765	0.308224	0.304348
GOTERM_BP_FAT	GO:0001706~endoderm formation	3	4.28571	0.00877432	ENSBTAG00000027181, ENSBTAG00000021217, ENSBTAG00000044118	57	42	16652	20.8672	0.999993	0.40328	0.398209
GOTERM_BP_FAT	GO:0007492~endoderm development	3	4.28571	0.0190283	ENSBTAG00000027181, ENSBTAG00000021217, ENSBTAG00000044118	57	63	16652	13.9114	1	0.714617	0.705631
GOTERM_BP_FAT	GO:0001704~formation of primary germ layer	3	4.28571	0.0414187	ENSBTAG00000027181, ENSBTAG00000021217, ENSBTAG00000044118	57	96	16652	9.12939	1	1	0.988157
GOTERM_BP_FAT	GO:0007369~gastrulation	3	4.28571	0.0756755	ENSBTAG00000027181, ENSBTAG00000021217, ENSBTAG00000044118	57	135	16652	6.49201	1	1	0.988157
GOTERM_MF_FAT	GO:0043168~anion binding	18	25.7143	0.00272395	ENSBTAG00000043948, ENSBTAG00000010167, ENSBTAG00000016943, ENSBTAG00000010324, ENSBTAG00000020715, ENSBTAG00000020649, ENSBTAG00000010448, ENSBTAG00000009194, ENSBTAG00000047648, ENSBTAG00000005456, ENSBTAG00000049714, ENSBTAG00000049426, ENSBTAG00000000125, ENSBTAG00000002620, ENSBTAG00000047383, ENSBTAG00000017271, ENSBTAG00000038770, ENSBTAG00000016445	57	2720	18090	2.10023	0.567163	0.129416	0.127309
GOTERM_MF_FAT	GO:0032559~adenyl ribonucleotide binding	11	15.7143	0.0122562	ENSBTAG00000000125, ENSBTAG00000043948, ENSBTAG00000010167, ENSBTAG00000016943, ENSBTAG00000002620, ENSBTAG00000047383, ENSBTAG00000020649, ENSBTAG00000017271, ENSBTAG00000005456, ENSBTAG00000049714, ENSBTAG00000016445	57	1443	18090	2.4193	0.977311	0.302854	0.297922
GOTERM_MF_FAT	GO:0030554~adenyl nucleotide binding	11	15.7143	0.0128244	ENSBTAG00000000125, ENSBTAG00000043948, ENSBTAG00000010167, ENSBTAG00000016943, ENSBTAG00000002620, ENSBTAG00000047383, ENSBTAG00000020649, ENSBTAG00000017271, ENSBTAG00000005456, ENSBTAG00000049714, ENSBTAG00000016445	57	1453	18090	2.40265	0.980986	0.302854	0.297922
GOTERM_MF_FAT	GO:0032555~purine ribonucleotide binding	12	17.1429	0.0216597	ENSBTAG00000000125, ENSBTAG00000043948, ENSBTAG00000010167, ENSBTAG00000016943, ENSBTAG00000002620, ENSBTAG00000010324, ENSBTAG00000047383, ENSBTAG00000020649, ENSBTAG00000017271, ENSBTAG00000005456, ENSBTAG00000049714, ENSBTAG00000016445	57	1814	18090	2.09946	0.998797	0.352499	0.346758
GOTERM_MF_FAT	GO:0032553~ribonucleotide binding	12	17.1429	0.0227979	ENSBTAG00000000125, ENSBTAG00000043948, ENSBTAG00000010167, ENSBTAG00000016943, ENSBTAG00000002620, ENSBTAG00000010324, ENSBTAG00000047383, ENSBTAG00000020649, ENSBTAG00000017271, ENSBTAG00000005456, ENSBTAG00000049714, ENSBTAG00000016445	57	1828	18090	2.08338	0.999158	0.352499	0.346758
GOTERM_MF_FAT	GO:0017076~purine nucleotide binding	12	17.1429	0.0229641	ENSBTAG00000000125, ENSBTAG00000043948, ENSBTAG00000010167, ENSBTAG00000016943, ENSBTAG00000002620, ENSBTAG00000010324, ENSBTAG00000047383, ENSBTAG00000020649, ENSBTAG00000017271, ENSBTAG00000005456, ENSBTAG00000049714, ENSBTAG00000016445	57	1830	18090	2.0811	0.999201	0.352499	0.346758
GOTERM_MF_FAT	GO:0097367~carbohydrate derivative binding	13	18.5714	0.0272956	ENSBTAG00000043948, ENSBTAG00000010167, ENSBTAG00000016943, ENSBTAG00000010324, ENSBTAG00000020649, ENSBTAG00000005456, ENSBTAG00000049714, ENSBTAG00000000125, ENSBTAG00000002620, ENSBTAG00000047383, ENSBTAG00000005327, ENSBTAG00000017271, ENSBTAG00000016445	57	2126	18090	1.94063	0.999796	0.390945	0.384577
GOTERM_MF_FAT	GO:0005524~ATP binding	10	14.2857	0.0287369	ENSBTAG00000000125, ENSBTAG00000010167, ENSBTAG00000016943, ENSBTAG00000002620, ENSBTAG00000047383, ENSBTAG00000020649, ENSBTAG00000017271, ENSBTAG00000005456, ENSBTAG00000049714, ENSBTAG00000016445	57	1415	18090	2.24289	0.99987	0.390945	0.384577
GOTERM_MF_FAT	GO:0036094~small molecule binding	14	20	0.0322693	ENSBTAG00000043948, ENSBTAG00000010167, ENSBTAG00000016943, ENSBTAG00000010324, ENSBTAG00000020649, ENSBTAG00000009194, ENSBTAG00000005456, ENSBTAG00000049714, ENSBTAG00000000125, ENSBTAG00000002620, ENSBTAG00000047383, ENSBTAG00000017271, ENSBTAG00000054756, ENSBTAG00000016445	57	2434	18090	1.82546	0.999958	0.412778	0.406055
GOTERM_MF_FAT	GO:0035639~purine ribonucleoside triphosphate binding	11	15.7143	0.0442294	ENSBTAG00000000125, ENSBTAG00000010167, ENSBTAG00000016943, ENSBTAG00000002620, ENSBTAG00000010324, ENSBTAG00000047383, ENSBTAG00000020649, ENSBTAG00000017271, ENSBTAG00000005456, ENSBTAG00000049714, ENSBTAG00000016445	57	1776	18090	1.96568	0.999999	0.461161	0.45365
GOTERM_MF_FAT	GO:0043167~ion binding	24	34.2857	0.0456266	ENSBTAG00000043948, ENSBTAG00000010167, ENSBTAG00000016943, ENSBTAG00000016679, ENSBTAG00000010324, ENSBTAG00000019868, ENSBTAG00000020715, ENSBTAG00000020649, ENSBTAG00000010448, ENSBTAG00000009194, ENSBTAG00000047648, ENSBTAG00000005456, ENSBTAG00000009665, ENSBTAG00000049714, ENSBTAG00000049426, ENSBTAG00000000125, ENSBTAG00000047595, ENSBTAG00000002620, ENSBTAG00000047383, ENSBTAG00000006789,…	57	5372	18090	1.41788	0.999999	0.461161	0.45365
GOTERM_MF_FAT	GO:0000166~nucleotide binding	12	17.1429	0.0505057	ENSBTAG00000000125, ENSBTAG00000043948, ENSBTAG00000010167, ENSBTAG00000016943, ENSBTAG00000002620, ENSBTAG00000010324, ENSBTAG00000047383, ENSBTAG00000020649, ENSBTAG00000017271, ENSBTAG00000005456, ENSBTAG00000049714, ENSBTAG00000016445	57	2072	18090	1.83804	1	0.461161	0.45365
GOTERM_MF_FAT	GO:1901265~nucleoside phosphate binding	12	17.1429	0.0505057	ENSBTAG00000000125, ENSBTAG00000043948, ENSBTAG00000010167, ENSBTAG00000016943, ENSBTAG00000002620, ENSBTAG00000010324, ENSBTAG00000047383, ENSBTAG00000020649, ENSBTAG00000017271, ENSBTAG00000005456, ENSBTAG00000049714, ENSBTAG00000016445	57	2072	18090	1.83804	1	0.461161	0.45365
GOTERM_MF_FAT	GO:0016887~ATPase activity	5	7.14286	0.0538282	ENSBTAG00000000125, ENSBTAG00000002620, ENSBTAG00000047383, ENSBTAG00000049714, ENSBTAG00000016445	57	460	18090	3.44966	1	0.469274	0.461631
GOTERM_BP_FAT	GO:1901991~negative regulation of mitotic cell cycle phase transition	4	5.71429	0.00894851	ENSBTAG00000011541, ENSBTAG00000010167, ENSBTAG00000005456, ENSBTAG00000044118	57	127	16652	9.20127	0.999995	0.40328	0.398209
GOTERM_BP_FAT	GO:1901988~negative regulation of cell cycle phase transition	4	5.71429	0.0112089	ENSBTAG00000011541, ENSBTAG00000010167, ENSBTAG00000005456, ENSBTAG00000044118	57	138	16652	8.46784	1	0.488851	0.482704
GOTERM_BP_FAT	GO:0000075~cell cycle checkpoint	4	5.71429	0.0121053	ENSBTAG00000010167, ENSBTAG00000002620, ENSBTAG00000005456, ENSBTAG00000044118	57	142	16652	8.22931	1	0.502764	0.496442
GOTERM_BP_FAT	GO:0045786~negative regulation of cell cycle	5	7.14286	0.015555	ENSBTAG00000011541, ENSBTAG00000010167, ENSBTAG00000002620, ENSBTAG00000005456, ENSBTAG00000044118	57	286	16652	5.10735	1	0.612827	0.605122
GOTERM_BP_FAT	GO:0010948~negative regulation of cell cycle process	4	5.71429	0.0213701	ENSBTAG00000011541, ENSBTAG00000010167, ENSBTAG00000005456, ENSBTAG00000044118	57	176	16652	6.63955	1	0.770512	0.760823
GOTERM_BP_FAT	GO:0044772~mitotic cell cycle phase transition	5	7.14286	0.0218034	ENSBTAG00000011541, ENSBTAG00000010167, ENSBTAG00000017271, ENSBTAG00000005456, ENSBTAG00000044118	57	317	16652	4.60789	1	0.770512	0.760823
GOTERM_BP_FAT	GO:0045930~negative regulation of mitotic cell cycle	4	5.71429	0.0229843	ENSBTAG00000011541, ENSBTAG00000010167, ENSBTAG00000005456, ENSBTAG00000044118	57	181	16652	6.45614	1	0.776868	0.7671
GOTERM_BP_FAT	GO:0044770~cell cycle phase transition	5	7.14286	0.0330072	ENSBTAG00000011541, ENSBTAG00000010167, ENSBTAG00000017271, ENSBTAG00000005456, ENSBTAG00000044118	57	361	16652	4.04627	1	0.991683	0.979214
GOTERM_BP_FAT	GO:1901990~regulation of mitotic cell cycle phase transition	4	5.71429	0.0431362	ENSBTAG00000011541, ENSBTAG00000010167, ENSBTAG00000005456, ENSBTAG00000044118	57	232	16652	5.0369	1	1	0.988157
GOTERM_BP_FAT	GO:1903047~mitotic cell cycle process	6	8.57143	0.044349	ENSBTAG00000011541, ENSBTAG00000010167, ENSBTAG00000002620, ENSBTAG00000017271, ENSBTAG00000005456, ENSBTAG00000044118	57	578	16652	3.0326	1	1	0.988157
GOTERM_BP_FAT	GO:0007093~mitotic cell cycle checkpoint	3	4.28571	0.0511672	ENSBTAG00000010167, ENSBTAG00000005456, ENSBTAG00000044118	57	108	16652	8.11501	1	1	0.988157
GOTERM_BP_FAT	GO:1901987~regulation of cell cycle phase transition	4	5.71429	0.0591129	ENSBTAG00000011541, ENSBTAG00000010167, ENSBTAG00000005456, ENSBTAG00000044118	57	264	16652	4.42637	1	1	0.988157
GOTERM_BP_FAT	GO:0000278~mitotic cell cycle	6	8.57143	0.0920662	ENSBTAG00000011541, ENSBTAG00000010167, ENSBTAG00000002620, ENSBTAG00000017271, ENSBTAG00000005456, ENSBTAG00000044118	57	716	16652	2.4481	1	1	0.988157
GOTERM_BP_FAT	GO:0007126~meiotic nuclear division	3	4.28571	0.0988995	ENSBTAG00000010167, ENSBTAG00000017271, ENSBTAG00000005456	57	158	16652	5.54697	1	1	0.988157
GOTERM_MF_FAT	GO:0015276~ligand-gated ion channel activity	4	5.71429	0.00896648	ENSBTAG00000043948, ENSBTAG00000012290, ENSBTAG00000017837, ENSBTAG00000011817	57	138	18090	9.19908	0.937032	0.275271	0.270788
GOTERM_MF_FAT	GO:0022834~ligand-gated channel activity	4	5.71429	0.00896648	ENSBTAG00000043948, ENSBTAG00000012290, ENSBTAG00000017837, ENSBTAG00000011817	57	138	18090	9.19908	0.937032	0.275271	0.270788
GOTERM_BP_FAT	GO:0034220~ion transmembrane transport	8	11.4286	0.0158646	ENSBTAG00000016729, ENSBTAG00000009171, ENSBTAG00000000336, ENSBTAG00000014328, ENSBTAG00000012290, ENSBTAG00000017837, ENSBTAG00000015061, ENSBTAG00000011817	57	787	16652	2.96966	1	0.612827	0.605122
GOTERM_MF_FAT	GO:0022836~gated channel activity	5	7.14286	0.0177009	ENSBTAG00000043948, ENSBTAG00000016729, ENSBTAG00000012290, ENSBTAG00000017837, ENSBTAG00000011817	57	323	18090	4.91282	0.995843	0.319657	0.314451
GOTERM_BP_FAT	GO:0055085~transmembrane transport	9	12.8571	0.0222263	ENSBTAG00000047383, ENSBTAG00000016729, ENSBTAG00000009171, ENSBTAG00000000336, ENSBTAG00000014328, ENSBTAG00000012290, ENSBTAG00000017837, ENSBTAG00000015061, ENSBTAG00000011817	57	1040	16652	2.52814	1	0.770512	0.760823
GOTERM_MF_FAT	GO:0005216~ion channel activity	5	7.14286	0.0390884	ENSBTAG00000043948, ENSBTAG00000016729, ENSBTAG00000012290, ENSBTAG00000017837, ENSBTAG00000011817	57	414	18090	3.83295	0.999995	0.461161	0.45365
GOTERM_MF_FAT	GO:0022838~substrate-specific channel activity	5	7.14286	0.0423703	ENSBTAG00000043948, ENSBTAG00000016729, ENSBTAG00000012290, ENSBTAG00000017837, ENSBTAG00000011817	57	425	18090	3.73375	0.999998	0.461161	0.45365
GOTERM_CC_FAT	GO:0034702~ion channel complex	4	5.71429	0.0502763	ENSBTAG00000043948, ENSBTAG00000012290, ENSBTAG00000017837, ENSBTAG00000011817	48	255	14404	4.70719	0.999947	1	1
GOTERM_MF_FAT	GO:0015267~channel activity	5	7.14286	0.0510732	ENSBTAG00000043948, ENSBTAG00000016729, ENSBTAG00000012290, ENSBTAG00000017837, ENSBTAG00000011817	57	452	18090	3.51071	1	0.461161	0.45365
GOTERM_MF_FAT	GO:0022803~passive transmembrane transporter activity	5	7.14286	0.0510732	ENSBTAG00000043948, ENSBTAG00000016729, ENSBTAG00000012290, ENSBTAG00000017837, ENSBTAG00000011817	57	452	18090	3.51071	1	0.461161	0.45365
GOTERM_CC_FAT	GO:1902495~transmembrane transporter complex	4	5.71429	0.0679515	ENSBTAG00000043948, ENSBTAG00000012290, ENSBTAG00000017837, ENSBTAG00000011817	48	289	14404	4.1534	0.999999	1	1
GOTERM_BP_FAT	GO:0006811~ion transport	9	12.8571	0.0731474	ENSBTAG00000016729, ENSBTAG00000009171, ENSBTAG00000000336, ENSBTAG00000014328, ENSBTAG00000012290, ENSBTAG00000017837, ENSBTAG00000015061, ENSBTAG00000047648, ENSBTAG00000011817	57	1321	16652	1.99036	1	1	0.988157
GOTERM_CC_FAT	GO:1990351~transporter complex	4	5.71429	0.0789133	ENSBTAG00000043948, ENSBTAG00000012290, ENSBTAG00000017837, ENSBTAG00000011817	48	308	14404	3.89719	1	1	1
GOTERM_BP_FAT	GO:0099536~synaptic signaling	5	7.14286	0.0881002	ENSBTAG00000043948, ENSBTAG00000017837, ENSBTAG00000047648, ENSBTAG00000011817, ENSBTAG00000009665	57	502	16652	2.90976	1	1	0.988157
GOTERM_MF_FAT	GO:0005543~phospholipid binding	6	8.57143	0.0113918	ENSBTAG00000020715, ENSBTAG00000010448, ENSBTAG00000009194, ENSBTAG00000047648, ENSBTAG00000038770, ENSBTAG00000049426	57	439	18090	4.33761	0.970322	0.302854	0.297922
GOTERM_MF_FAT	GO:0005319~lipid transporter activity	3	4.28571	0.058086	ENSBTAG00000009194, ENSBTAG00000038770, ENSBTAG00000049426	57	126	18090	7.55639	1	0.469274	0.461631
GOTERM_MF_FAT	GO:0008289~lipid binding	6	8.57143	0.0747287	ENSBTAG00000020715, ENSBTAG00000010448, ENSBTAG00000009194, ENSBTAG00000047648, ENSBTAG00000038770, ENSBTAG00000049426	57	730	18090	2.60851	1	0.559554	0.550441

## Sheet: Table S7
Table S7. Association between CNVRs and QTLs for economic traits in cattle
CNVR.ID	CHR	Start	End	Type	QTL ID	Class	Trait Group	Trait Value	Traits
chr10	chr10	39735201	39740800	overlap	30196	Reproduction_Association	1	Interval to first estrus after calving	Interval to first estrus after calving
chr10	chr10	40712401	40718400	overlap	30136	Reproduction_Association	2	Interval to first estrus after calving	Interval to first estrus after calving
chr10	chr10	40712401	40718400	overlap	30452	Reproduction_Association	3	Interval to first estrus after calving	Interval to first estrus after calving
chr10	chr10	6386001	6391600	overlap	160603	Meat_and_Carcass_Association	4	Carcass weight	Carcass weight
chr10	chr10	73326401	73328800	overlap	157856	Milk_Association	5	Milking speed	Milking speed
chr10	chr10	78904801	78910400	overlap	152590	Meat_and_Carcass_Association	6	Muscle zinc content	Muscle zinc content
chr10	chr10	85332401	85335600	overlap	157866	Milk_Association	7	Milking speed	Milking speed
chr10	chr10	85332401	85335600	overlap	157867	Milk_Association	8	Milking speed	Milking speed
chr11	chr11	34243201	34254400	overlap	112816	Milk_Association	9	Milk kappa-casein percentage	Milk kappa-casein percentage
chr11	chr11	36445201	36457200	overlap	228596	Meat_and_Carcass_Association	10	Tenderness score	Tenderness score
chr11	chr11	36445201	36457200	overlap	234026	Meat_and_Carcass_Association	11	Connective tissue amount	Connective tissue amount
chr11	chr11	39368801	39372400	overlap	33698	Milk_Association	12	Milk fat percentage	Milk fat percentage
chr1	chr1	142048801	142050400	overlap	69978	Milk_Association	13	Milk iron content	Milk iron content
chr11	chr11	62701601	62703600	overlap	68247	Production_Association	14	Body weight gain	Body weight gain
chr11	chr11	62701601	62703600	overlap	68248	Production_Association	15	Body weight gain	Body weight gain
chr11	chr11	69062001	69065600	overlap	36941	Meat_and_Carcass_Association	16	Lean meat yield	Lean meat yield
chr11	chr11	92316001	92317600	overlap	246544	Milk_Association	17	Milk fat percentage	Milk fat percentage
chr12	chr12	12558001	12560000	overlap	228638	Meat_and_Carcass_Association	18	Tenderness score	Tenderness score
chr12	chr12	19954401	19956400	overlap	167923	Health_Association	19	Bovine tuberculosis susceptibility	Bovine tuberculosis susceptibility
chr12	chr12	21550001	21553600	overlap	277222	Exterior_Association	20	Ear size	Ear size
chr12	chr12	50405201	50407600	overlap	68504	Production_Association	21	Body weight	Body weight
chr12	chr12	71493201	71507600	overlap	202633	Milk_Association	22	Milk C16 index	Milk C16 index
chr13	chr13	12482401	12761600	overlap	35061	Milk_Association	23	Milk linoleic acid content	Milk linoleic acid content
chr13	chr13	12482401	12761600	overlap	36961	Meat_and_Carcass_Association	24	Lean meat yield	Lean meat yield
chr1	chr1	32567201	32574400	overlap	37294	Health_Association	25	Bovine viral diarrhea virus susceptibility	Bovine viral diarrhea virus susceptibility
chr13	chr13	37795601	37868400	overlap	251283	Milk_Association	26	Milk protein percentage	Milk protein percentage
chr13	chr13	37795601	37868400	overlap	26333	Milk_Association	27	Milk protein yield	Milk protein yield
chr13	chr13	53470001	53512800	overlap	228640	Meat_and_Carcass_Association	28	Tenderness score	Tenderness score
chr13	chr13	53470001	53512800	overlap	234078	Meat_and_Carcass_Association	29	Connective tissue amount	Connective tissue amount
chr13	chr13	53614801	53620400	overlap	249785	Milk_Association	30	Milk protein yield	Milk protein yield
chr14	chr14	1511601	1527600	overlap	25942	Milk_Association	31	Milk fat yield	Milk fat yield
chr14	chr14	1511601	1527600	overlap	26551	Milk_Association	32	Milk fat percentage	Milk fat percentage
chr14	chr14	1511601	1527600	overlap	33216	Milk_Association	33	Milk fat percentage	Milk fat percentage
chr14	chr14	1511601	1527600	overlap	35352	Milk_Association	34	Milk fat yield	Milk fat yield
chr14	chr14	1511601	1527600	overlap	35406	Milk_Association	35	Milk yield	Milk yield
chr14	chr14	1511601	1527600	overlap	35515	Milk_Association	36	Milk fat percentage	Milk fat percentage
chr14	chr14	1511601	1527600	overlap	102354	Milk_Association	37	Milk yield	Milk yield
chr14	chr14	1511601	1527600	overlap	102802	Milk_Association	38	Milk fat yield	Milk fat yield
chr14	chr14	1511601	1527600	overlap	103646	Milk_Association	39	Milk fat percentage	Milk fat percentage
chr14	chr14	1511601	1527600	overlap	105076	Milk_Association	40	Milk protein percentage	Milk protein percentage
chr14	chr14	1511601	1527600	overlap	161689	Milk_Association	41	Milk fat percentage	Milk fat percentage
chr14	chr14	1511601	1527600	overlap	173614	Milk_Association	42	Milk fat percentage	Milk fat percentage
chr14	chr14	1511601	1527600	overlap	174177	Milk_Association	43	Milk fat yield	Milk fat yield
chr14	chr14	1511601	1527600	overlap	174568	Milk_Association	44	Milk yield	Milk yield
chr14	chr14	1511601	1527600	overlap	174960	Milk_Association	45	Milk protein percentage	Milk protein percentage
chr14	chr14	1511601	1527600	overlap	175535	Milk_Association	46	Milk protein yield	Milk protein yield
chr14	chr14	1511601	1527600	overlap	177370	Milk_Association	47	Milk lactose yield	Milk lactose yield
chr14	chr14	1511601	1527600	overlap	179610	Health_Association	48	Ketosis	Ketosis
chr14	chr14	1511601	1527600	overlap	200606	Milk_Association	49	Milk palmitic acid content	Milk palmitic acid content
chr14	chr14	1511601	1527600	overlap	205838	Milk_Association	50	Milk palmitoleic acid content	Milk palmitoleic acid content
chr14	chr14	1511601	1527600	overlap	102961	Milk_Association	51	Milk fat yield	Milk fat yield
chr14	chr14	1511601	1527600	overlap	103953	Milk_Association	52	Milk fat percentage	Milk fat percentage
chr14	chr14	1511601	1527600	overlap	106020	Milk_Association	53	Milk protein percentage	Milk protein percentage
chr14	chr14	158401	180000	overlap	168259	Milk_Association	54	Milk fat yield	Milk fat yield
chr14	chr14	158401	180000	overlap	104072	Milk_Association	55	Milk fat percentage	Milk fat percentage
chr14	chr14	158401	180000	overlap	149126	Milk_Association	56	Milk fat percentage	Milk fat percentage
chr14	chr14	158401	180000	overlap	148933	Milk_Association	57	Milk fat percentage	Milk fat percentage
chr14	chr14	158401	180000	overlap	150311	Milk_Association	58	Milk fat percentage	Milk fat percentage
chr14	chr14	158401	180000	overlap	148526	Milk_Association	59	Milk fat percentage	Milk fat percentage
chr14	chr14	158401	180000	overlap	148705	Milk_Association	60	Milk fat percentage	Milk fat percentage
chr14	chr14	158401	180000	overlap	150330	Milk_Association	61	Milk fat percentage	Milk fat percentage
chr14	chr14	158401	180000	overlap	150247	Milk_Association	62	Milk fat percentage	Milk fat percentage
chr14	chr14	158401	180000	overlap	150374	Milk_Association	63	Milk fat percentage	Milk fat percentage
chr14	chr14	158401	180000	overlap	148391	Milk_Association	64	Milk fat percentage	Milk fat percentage
chr14	chr14	158401	180000	overlap	248289	Milk_Association	65	Milk fat percentage	Milk fat percentage
chr14	chr14	158401	180000	overlap	150418	Milk_Association	66	Milk fat percentage	Milk fat percentage
chr14	chr14	158401	180000	overlap	150117	Milk_Association	67	Milk fat percentage	Milk fat percentage
chr14	chr14	158401	180000	overlap	150269	Milk_Association	68	Milk fat percentage	Milk fat percentage
chr14	chr14	158401	180000	overlap	150403	Milk_Association	69	Milk fat percentage	Milk fat percentage
chr14	chr14	158401	180000	overlap	150104	Milk_Association	70	Milk fat percentage	Milk fat percentage
chr14	chr14	158401	180000	overlap	150605	Milk_Association	71	Milk fat percentage	Milk fat percentage
chr14	chr14	158401	180000	overlap	150301	Milk_Association	72	Milk fat percentage	Milk fat percentage
chr14	chr14	158401	180000	overlap	150549	Milk_Association	73	Milk fat percentage	Milk fat percentage
chr14	chr14	158401	180000	overlap	150010	Milk_Association	74	Milk fat percentage	Milk fat percentage
chr14	chr14	158401	180000	overlap	149098	Milk_Association	75	Milk fat percentage	Milk fat percentage
chr14	chr14	158401	180000	overlap	103134	Milk_Association	76	Milk fat yield	Milk fat yield
chr14	chr14	158401	180000	overlap	103812	Milk_Association	77	Milk fat percentage	Milk fat percentage
chr14	chr14	158401	180000	overlap	148437	Milk_Association	78	Milk fat percentage	Milk fat percentage
chr14	chr14	158401	180000	overlap	148820	Milk_Association	79	Milk fat percentage	Milk fat percentage
chr14	chr14	158401	180000	overlap	149229	Milk_Association	80	Milk fat percentage	Milk fat percentage
chr14	chr14	158401	180000	overlap	148473	Milk_Association	81	Milk fat percentage	Milk fat percentage
chr14	chr14	158401	180000	overlap	149093	Milk_Association	82	Milk fat percentage	Milk fat percentage
chr14	chr14	158401	180000	overlap	148825	Milk_Association	83	Milk fat percentage	Milk fat percentage
chr14	chr14	158401	180000	overlap	148860	Milk_Association	84	Milk fat percentage	Milk fat percentage
chr14	chr14	158401	180000	overlap	150246	Milk_Association	85	Milk fat percentage	Milk fat percentage
chr14	chr14	158401	180000	overlap	148900	Milk_Association	86	Milk fat percentage	Milk fat percentage
chr14	chr14	158401	180000	overlap	103135	Milk_Association	87	Milk fat yield	Milk fat yield
chr14	chr14	158401	180000	overlap	103813	Milk_Association	88	Milk fat percentage	Milk fat percentage
chr14	chr14	158401	180000	overlap	148576	Milk_Association	89	Milk fat percentage	Milk fat percentage
chr14	chr14	158401	180000	overlap	148438	Milk_Association	90	Milk fat percentage	Milk fat percentage
chr14	chr14	158401	180000	overlap	148878	Milk_Association	91	Milk fat percentage	Milk fat percentage
chr14	chr14	158401	180000	overlap	149236	Milk_Association	92	Milk fat percentage	Milk fat percentage
chr14	chr14	158401	180000	overlap	148567	Milk_Association	93	Milk fat percentage	Milk fat percentage
chr14	chr14	158401	180000	overlap	148670	Milk_Association	94	Milk fat percentage	Milk fat percentage
chr14	chr14	158401	180000	overlap	149129	Milk_Association	95	Milk fat percentage	Milk fat percentage
chr14	chr14	158401	180000	overlap	149024	Milk_Association	96	Milk fat percentage	Milk fat percentage
chr14	chr14	158401	180000	overlap	148701	Milk_Association	97	Milk fat percentage	Milk fat percentage
chr14	chr14	158401	180000	overlap	149297	Milk_Association	98	Milk fat percentage	Milk fat percentage
chr14	chr14	158401	180000	overlap	148491	Milk_Association	99	Milk fat percentage	Milk fat percentage
chr14	chr14	158401	180000	overlap	149135	Milk_Association	100	Milk fat percentage	Milk fat percentage
chr14	chr14	158401	180000	overlap	148998	Milk_Association	101	Milk fat percentage	Milk fat percentage
chr14	chr14	158401	180000	overlap	103136	Milk_Association	102	Milk fat yield	Milk fat yield
chr14	chr14	158401	180000	overlap	103814	Milk_Association	103	Milk fat percentage	Milk fat percentage
chr14	chr14	158401	180000	overlap	148887	Milk_Association	104	Milk fat percentage	Milk fat percentage
chr14	chr14	158401	180000	overlap	148621	Milk_Association	105	Milk fat percentage	Milk fat percentage
chr14	chr14	158401	180000	overlap	149356	Milk_Association	106	Milk fat percentage	Milk fat percentage
chr14	chr14	158401	180000	overlap	148572	Milk_Association	107	Milk fat percentage	Milk fat percentage
chr14	chr14	158401	180000	overlap	248278	Milk_Association	108	Milk fat percentage	Milk fat percentage
chr14	chr14	158401	180000	overlap	247432	Milk_Association	109	Milk fat percentage	Milk fat percentage
chr14	chr14	158401	180000	overlap	103137	Milk_Association	110	Milk fat yield	Milk fat yield
chr14	chr14	158401	180000	overlap	103815	Milk_Association	111	Milk fat percentage	Milk fat percentage
chr14	chr14	158401	180000	overlap	149052	Milk_Association	112	Milk fat percentage	Milk fat percentage
chr14	chr14	158401	180000	overlap	150268	Milk_Association	113	Milk fat percentage	Milk fat percentage
chr14	chr14	158401	180000	overlap	244963	Milk_Association	114	Milk fat yield	Milk fat yield
chr14	chr14	158401	180000	overlap	247509	Milk_Association	115	Milk fat percentage	Milk fat percentage
chr14	chr14	158401	180000	overlap	148429	Milk_Association	116	Milk fat percentage	Milk fat percentage
chr14	chr14	158401	180000	overlap	244604	Milk_Association	117	Milk fat yield	Milk fat yield
chr14	chr14	158401	180000	overlap	246996	Milk_Association	118	Milk fat percentage	Milk fat percentage
chr14	chr14	158401	180000	overlap	251426	Milk_Association	119	Milk protein percentage	Milk protein percentage
chr14	chr14	158401	180000	overlap	148722	Milk_Association	120	Milk fat percentage	Milk fat percentage
chr14	chr14	158401	180000	overlap	149262	Milk_Association	121	Milk fat percentage	Milk fat percentage
chr14	chr14	158401	180000	overlap	148553	Milk_Association	122	Milk fat percentage	Milk fat percentage
chr14	chr14	158401	180000	overlap	148644	Milk_Association	123	Milk fat percentage	Milk fat percentage
chr14	chr14	158401	180000	overlap	150298	Milk_Association	124	Milk fat percentage	Milk fat percentage
chr14	chr14	184801	191200	overlap	245210	Milk_Association	125	Milk fat yield	Milk fat yield
chr14	chr14	184801	191200	overlap	247957	Milk_Association	126	Milk fat percentage	Milk fat percentage
chr14	chr14	192801	204800	overlap	102456	Milk_Association	127	Milk yield	Milk yield
chr14	chr14	192801	204800	overlap	102889	Milk_Association	128	Milk fat yield	Milk fat yield
chr14	chr14	192801	204800	overlap	103691	Milk_Association	129	Milk fat percentage	Milk fat percentage
chr14	chr14	192801	204800	overlap	105551	Milk_Association	130	Milk protein percentage	Milk protein percentage
chr14	chr14	192801	204800	overlap	173572	Milk_Association	131	Milk fat percentage	Milk fat percentage
chr14	chr14	22736401	22738800	overlap	285248	Meat_and_Carcass_Association	132	Carcass weight	Carcass weight
chr14	chr14	22736401	22738800	overlap	285295	Meat_and_Carcass_Association	133	Longissimus muscle area	Longissimus muscle area
chr14	chr14	22736401	22738800	overlap	285358	Meat_and_Carcass_Association	134	Carcass weight	Carcass weight
chr14	chr14	22736401	22738800	overlap	285406	Meat_and_Carcass_Association	135	Longissimus muscle area	Longissimus muscle area
chr14	chr14	63141201	63145200	overlap	37062	Meat_and_Carcass_Association	136	Lean meat yield	Lean meat yield
chr14	chr14	63141201	63145200	overlap	175086	Milk_Association	137	Milk protein percentage	Milk protein percentage
chr1	chr1	4844401	4867600	overlap	233087	Meat_and_Carcass_Association	138	Connective tissue amount	Connective tissue amount
chr1	chr1	4844401	4867600	overlap	233052	Meat_and_Carcass_Association	139	Connective tissue amount	Connective tissue amount
chr1	chr1	4844401	4867600	overlap	233090	Meat_and_Carcass_Association	140	Connective tissue amount	Connective tissue amount
chr1	chr1	4844401	4867600	overlap	233101	Meat_and_Carcass_Association	141	Connective tissue amount	Connective tissue amount
chr15	chr15	16126801	16128800	overlap	57611	Health_Association	142	Bovine respiratory disease susceptibility	Bovine respiratory disease susceptibility
chr15	chr15	41626801	41632800	overlap	232509	Meat_and_Carcass_Association	143	Marbling score	Marbling score
chr15	chr15	45955601	45994400	overlap	174243	Milk_Association	144	Milk fat yield	Milk fat yield
chr15	chr15	46284401	46364800	overlap	20454	Meat_and_Carcass_Association	145	Fat thickness at the 12th rib	Fat thickness at the 12th rib
chr15	chr15	49232801	49246800	overlap	263348	Health_Association	146	M. paratuberculosis susceptibility	M. paratuberculosis susceptibility
chr15	chr15	49614401	49618800	overlap	248393	Milk_Association	147	Milk fat percentage	Milk fat percentage
chr15	chr15	50015601	50028000	overlap	234161	Meat_and_Carcass_Association	148	Connective tissue amount	Connective tissue amount
chr15	chr15	51398001	51440000	overlap	213460	Health_QTL	149	Mean corpuscular volume	Mean corpuscular volume
chr15	chr15	55107201	55109200	overlap	253081	Milk_Association	150	Milk protein percentage	Milk protein percentage
chr15	chr15	83080801	83083200	overlap	226624	Meat_and_Carcass_Association	151	Shear force	Shear force
chr16	chr16	77557601	77559600	overlap	234187	Meat_and_Carcass_Association	152	Connective tissue amount	Connective tissue amount
chr16	chr16	77560001	77563200	overlap	152465	Meat_and_Carcass_Association	153	Tenderness score	Tenderness score
chr16	chr16	77729201	77732400	overlap	168053	Health_Association	154	Bovine tuberculosis susceptibility	Bovine tuberculosis susceptibility
chr16	chr16	77729201	77732400	overlap	168054	Health_Association	155	Bovine tuberculosis susceptibility	Bovine tuberculosis susceptibility
chr1	chr1	71718801	71720800	overlap	130969	Production_Association	156	Residual feed intake	Residual feed intake
chr17	chr17	21884801	21887200	overlap	232609	Meat_and_Carcass_Association	157	Marbling score	Marbling score
chr17	chr17	39465201	39472400	overlap	228911	Meat_and_Carcass_Association	158	Tenderness score	Tenderness score
chr17	chr17	39465201	39472400	overlap	228900	Meat_and_Carcass_Association	159	Tenderness score	Tenderness score
chr17	chr17	39465201	39472400	overlap	228943	Meat_and_Carcass_Association	160	Tenderness score	Tenderness score
chr17	chr17	39465201	39472400	overlap	228936	Meat_and_Carcass_Association	161	Tenderness score	Tenderness score
chr17	chr17	39465201	39472400	overlap	228931	Meat_and_Carcass_Association	162	Tenderness score	Tenderness score
chr17	chr17	39465201	39472400	overlap	228926	Meat_and_Carcass_Association	163	Tenderness score	Tenderness score
chr17	chr17	39465201	39472400	overlap	228969	Meat_and_Carcass_Association	164	Tenderness score	Tenderness score
chr17	chr17	39465201	39472400	overlap	228972	Meat_and_Carcass_Association	165	Tenderness score	Tenderness score
chr17	chr17	39465201	39472400	overlap	228906	Meat_and_Carcass_Association	166	Tenderness score	Tenderness score
chr17	chr17	39465201	39472400	overlap	228889	Meat_and_Carcass_Association	167	Tenderness score	Tenderness score
chr17	chr17	39512001	39514800	overlap	228875	Meat_and_Carcass_Association	168	Tenderness score	Tenderness score
chr17	chr17	39512001	39514800	overlap	228905	Meat_and_Carcass_Association	169	Tenderness score	Tenderness score
chr17	chr17	39512001	39514800	overlap	228919	Meat_and_Carcass_Association	170	Tenderness score	Tenderness score
chr17	chr17	39512001	39514800	overlap	228940	Meat_and_Carcass_Association	171	Tenderness score	Tenderness score
chr17	chr17	39512001	39514800	overlap	228945	Meat_and_Carcass_Association	172	Tenderness score	Tenderness score
chr17	chr17	39512001	39514800	overlap	228935	Meat_and_Carcass_Association	173	Tenderness score	Tenderness score
chr17	chr17	39512001	39514800	overlap	228932	Meat_and_Carcass_Association	174	Tenderness score	Tenderness score
chr17	chr17	39512001	39514800	overlap	228959	Meat_and_Carcass_Association	175	Tenderness score	Tenderness score
chr17	chr17	39512001	39514800	overlap	228966	Meat_and_Carcass_Association	176	Tenderness score	Tenderness score
chr17	chr17	39512001	39514800	overlap	228955	Meat_and_Carcass_Association	177	Tenderness score	Tenderness score
chr17	chr17	48570001	48574000	overlap	163151	Milk_Association	178	Milk butyric acid content	Milk butyric acid content
chr17	chr17	60666401	60668400	overlap	232576	Meat_and_Carcass_Association	179	Marbling score	Marbling score
chr17	chr17	69569201	69572000	overlap	140649	Reproduction_Association	180	Non-return rate	Non-return rate
chr17	chr17	69569201	69572000	overlap	140648	Reproduction_Association	181	Non-return rate	Non-return rate
chr17	chr17	70851201	70860000	overlap	228957	Meat_and_Carcass_Association	182	Tenderness score	Tenderness score
chr17	chr17	72712801	72715200	overlap	141170	Reproduction_Association	183	Non-return rate	Non-return rate
chr17	chr17	72712801	72715200	overlap	142352	Reproduction_Association	184	Non-return rate	Non-return rate
chr17	chr17	72712801	72715200	overlap	141172	Reproduction_Association	185	Non-return rate	Non-return rate
chr17	chr17	72712801	72715200	overlap	142357	Reproduction_Association	186	Non-return rate	Non-return rate
chr17	chr17	72716001	72717600	overlap	140924	Reproduction_Association	187	Non-return rate	Non-return rate
chr17	chr17	72716001	72717600	overlap	142376	Reproduction_Association	188	Non-return rate	Non-return rate
chr17	chr17	72716001	72717600	overlap	140925	Reproduction_Association	189	Non-return rate	Non-return rate
chr17	chr17	72716001	72717600	overlap	142377	Reproduction_Association	190	Non-return rate	Non-return rate
chr18	chr18	26940801	26946800	overlap	156391	Milk_Association	191	Milk tetracosanoic acid content	Milk tetracosanoic acid content
chr18	chr18	43397601	43399200	overlap	164839	Health_Association	192	Clinical mastitis	Clinical mastitis
chr18	chr18	43397601	43399200	overlap	158177	Milk_Association	193	Milking speed	Milking speed
chr18	chr18	43397601	43399200	overlap	158178	Milk_Association	194	Milking speed	Milking speed
chr18	chr18	43397601	43399200	overlap	158179	Milk_Association	195	Milking speed	Milking speed
chr18	chr18	43397601	43399200	overlap	158180	Milk_Association	196	Milking speed	Milking speed
chr18	chr18	55908401	55911600	overlap	123009	Production_Association	197	Length of productive life	Length of productive life
chr18	chr18	55908401	55911600	overlap	123742	Production_Association	198	Length of productive life	Length of productive life
chr18	chr18	55908401	55911600	overlap	126907	Reproduction_Association	199	Calving ease	Calving ease
chr18	chr18	55908401	55911600	overlap	126908	Reproduction_Association	200	Stillbirth	Stillbirth
chr18	chr18	55939201	55953600	overlap	26396	Milk_Association	201	Milk protein yield	Milk protein yield
chr18	chr18	55939201	55953600	overlap	68971	Production_Association	202	Body weight	Body weight
chr18	chr18	58146801	58161200	overlap	122876	Production_Association	203	Length of productive life	Length of productive life
chr18	chr18	58146801	58161200	overlap	123277	Production_Association	204	Length of productive life	Length of productive life
chr18	chr18	58146801	58161200	overlap	123651	Production_Association	205	Length of productive life	Length of productive life
chr18	chr18	58146801	58161200	overlap	147065	Reproduction_Association	206	Stillbirth	Stillbirth
chr18	chr18	61151201	61269600	overlap	123090	Production_Association	207	Length of productive life	Length of productive life
chr18	chr18	61151201	61269600	overlap	123683	Production_Association	208	Length of productive life	Length of productive life
chr18	chr18	61151201	61269600	overlap	229036	Meat_and_Carcass_Association	209	Tenderness score	Tenderness score
chr18	chr18	61151201	61269600	overlap	234292	Meat_and_Carcass_Association	210	Connective tissue amount	Connective tissue amount
chr18	chr18	61151201	61269600	overlap	158218	Milk_Association	211	Milking speed	Milking speed
chr18	chr18	61151201	61269600	overlap	123822	Production_Association	212	Length of productive life	Length of productive life
chr18	chr18	62379201	62384000	overlap	234321	Meat_and_Carcass_Association	213	Connective tissue amount	Connective tissue amount
chr18	chr18	62379201	62384000	overlap	234314	Meat_and_Carcass_Association	214	Connective tissue amount	Connective tissue amount
chr18	chr18	62379201	62384000	overlap	234324	Meat_and_Carcass_Association	215	Connective tissue amount	Connective tissue amount
chr18	chr18	62379201	62384000	overlap	234308	Meat_and_Carcass_Association	216	Connective tissue amount	Connective tissue amount
chr18	chr18	63202801	63205600	overlap	101380	Reproduction_Association	217	Calving interval	Calving interval
chr18	chr18	63234401	63240400	overlap	56482	Production_QTL	218	Body weight	Body weight
chr18	chr18	65578801	65584400	overlap	123100	Production_Association	219	Length of productive life	Length of productive life
chr18	chr18	65578801	65584400	overlap	123699	Production_Association	220	Length of productive life	Length of productive life
chr19	chr19	27312401	27318800	overlap	281409	Reproduction_Association	221	Age at first calving	Age at first calving
chr19	chr19	36690801	36692800	overlap	162303	Milk_Association	222	Milk capric acid content	Milk capric acid content
chr19	chr19	36690801	36692800	overlap	162439	Milk_Association	223	Milk lauric acid content	Milk lauric acid content
chr19	chr19	36690801	36692800	overlap	162576	Milk_Association	224	Milk myristic acid content	Milk myristic acid content
chr19	chr19	36690801	36692800	overlap	163798	Milk_Association	225	Milk caprylic acid content	Milk caprylic acid content
chr19	chr19	39431601	39433600	overlap	281451	Reproduction_Association	226	Age at first calving	Age at first calving
chr19	chr19	54481201	54494800	overlap	196046	Milk_Association	227	Milk myristic acid content	Milk myristic acid content
chr19	chr19	54481201	54494800	overlap	234379	Meat_and_Carcass_Association	228	Connective tissue amount	Connective tissue amount
chr19	chr19	54481201	54494800	overlap	195641	Milk_Association	229	Milk myristic acid content	Milk myristic acid content
chr19	chr19	54481201	54494800	overlap	195821	Milk_Association	230	Milk myristic acid content	Milk myristic acid content
chr19	chr19	54784401	54787600	overlap	119154	Milk_Association	231	Milk unglycosylated kappa-casein percentage	Milk unglycosylated kappa-casein percentage
chr20	chr20	25421201	25423600	overlap	174688	Milk_Association	232	Milk yield	Milk yield
chr20	chr20	25421201	25423600	overlap	175172	Milk_Association	233	Milk protein percentage	Milk protein percentage
chr20	chr20	27021201	27025600	overlap	215363	Milk_Association	234	Milk fat percentage	Milk fat percentage
chr20	chr20	30069201	30071200	overlap	242745	Milk_Association	235	Milk yield	Milk yield
chr20	chr20	30069201	30071200	overlap	253915	Milk_Association	236	Milk protein percentage	Milk protein percentage
chr20	chr20	30069201	30071200	overlap	149990	Milk_Association	237	Milk fat percentage	Milk fat percentage
chr20	chr20	4193201	4195200	overlap	66679	Production_Association	238	Body weight	Body weight
chr20	chr20	59848801	59854400	overlap	232754	Meat_and_Carcass_Association	239	Marbling score	Marbling score
chr20	chr20	8075201	8077200	overlap	19834	Health_Association	240	Bovine respiratory disease susceptibility	Bovine respiratory disease susceptibility
chr21	chr21	1332801	1336800	overlap	145489	Reproduction_Association	241	Calving ease	Calving ease
chr21	chr21	1332801	1336800	overlap	145131	Reproduction_Association	242	Calving ease	Calving ease
chr21	chr21	1332801	1336800	overlap	145493	Reproduction_Association	243	Calving ease	Calving ease
chr21	chr21	1822801	1825200	overlap	143951	Reproduction_Association	244	Calving ease	Calving ease
chr21	chr21	19687201	19727600	overlap	234655	Meat_and_Carcass_Association	245	Connective tissue amount	Connective tissue amount
chr21	chr21	19687201	19727600	overlap	226824	Meat_and_Carcass_Association	246	Shear force	Shear force
chr21	chr21	19864001	19866400	overlap	181376	Reproduction_Association	247	Conception rate	Conception rate
chr21	chr21	20022401	20029200	overlap	96528	Health_Association	248	Bovine tuberculosis susceptibility	Bovine tuberculosis susceptibility
chr2	chr2	1265601	1267600	overlap	20363	Meat_and_Carcass_Association	249	Fat thickness at the 12th rib	Fat thickness at the 12th rib
chr2	chr2	1265601	1267600	overlap	20459	Meat_and_Carcass_Association	250	Lean meat yield	Lean meat yield
chr21	chr21	2692001	2695600	overlap	144092	Reproduction_Association	251	Calving ease	Calving ease
chr2	chr2	129051601	129056000	overlap	115934	Milk_Association	252	Milk glycosylated kappa-casein percentage	Milk glycosylated kappa-casein percentage
chr21	chr21	67986401	67988000	overlap	256824	Health_Association	253	Immunoglobulin G2 level	Immunoglobulin G2 level
chr21	chr21	934801	950400	overlap	30556	Reproduction_QTL	254	Calving index	Calving index
chr22	chr22	7531201	7534800	overlap	154792	Health_Association	255	Somatic cell count	Somatic cell count
chr2	chr2	31142001	31144400	overlap	164354	Production_Association	256	Body weight	Body weight
chr23	chr23	27739601	27741200	overlap	243372	Milk_Association	257	Milk yield	Milk yield
chr23	chr23	28558801	28562000	overlap	281452	Reproduction_Association	258	Age at first calving	Age at first calving
chr23	chr23	28562801	28619200	overlap	118858	Milk_Association	259	Milk unglycosylated kappa-casein percentage	Milk unglycosylated kappa-casein percentage
chr23	chr23	28562801	28619200	overlap	234705	Meat_and_Carcass_Association	260	Connective tissue amount	Connective tissue amount
chr23	chr23	28562801	28619200	overlap	175650	Milk_Association	261	Milk protein yield	Milk protein yield
chr23	chr23	29192401	29200000	overlap	250158	Milk_Association	262	Milk protein yield	Milk protein yield
chr23	chr23	29192401	29200000	overlap	250107	Milk_Association	263	Milk protein yield	Milk protein yield
chr23	chr23	34328001	34330000	overlap	113617	Milk_Association	264	Milk kappa-casein percentage	Milk kappa-casein percentage
chr2	chr2	3518401	3520800	overlap	176202	Milk_Association	265	Milk protein yield	Milk protein yield
chr23	chr23	7174401	7180400	overlap	125956	Exterior_Association	266	Bone quality	Bone quality
chr23	chr23	7285201	7289600	overlap	250110	Milk_Association	267	Milk protein yield	Milk protein yield
chr24	chr24	15497601	15505600	overlap	232850	Meat_and_Carcass_Association	268	Marbling score	Marbling score
chr24	chr24	15497601	15505600	overlap	232844	Meat_and_Carcass_Association	269	Marbling score	Marbling score
chr24	chr24	6017601	6019200	overlap	229478	Meat_and_Carcass_Association	270	Tenderness score	Tenderness score
chr24	chr24	6017601	6019200	overlap	234768	Meat_and_Carcass_Association	271	Connective tissue amount	Connective tissue amount
chr25	chr25	1553201	1554800	overlap	96836	Milk_Association	272	Milk protein yield	Milk protein yield
chr25	chr25	26992801	27027200	overlap	232892	Meat_and_Carcass_Association	273	Marbling score	Marbling score
chr25	chr25	9589201	9598400	overlap	99211	Milk_Association	274	Milk fat yield	Milk fat yield
chr25	chr25	9589201	9598400	overlap	99214	Milk_Association	275	Milk fat yield	Milk fat yield
chr26	chr26	21698001	21701600	overlap	33033	Milk_Association	276	Milk C14 index	Milk C14 index
chr26	chr26	21698001	21701600	overlap	33706	Milk_Association	277	Milk myristoleic acid content	Milk myristoleic acid content
chr26	chr26	21698001	21701600	overlap	62523	Milk_Association	278	Milk C14 index	Milk C14 index
chr26	chr26	21698001	21701600	overlap	62658	Milk_Association	279	Milk myristoleic acid content	Milk myristoleic acid content
chr26	chr26	21698001	21701600	overlap	62982	Milk_Association	280	Milk C14 index	Milk C14 index
chr26	chr26	21698001	21701600	overlap	63085	Milk_Association	281	Milk myristoleic acid content	Milk myristoleic acid content
chr26	chr26	21698001	21701600	overlap	199284	Milk_Association	282	Milk C14 index	Milk C14 index
chr26	chr26	21698001	21701600	overlap	204369	Milk_Association	283	Milk myristoleic acid content	Milk myristoleic acid content
chr26	chr26	21698001	21701600	overlap	204370	Milk_Association	284	Milk C16 index	Milk C16 index
chr26	chr26	21698001	21701600	overlap	210510	Milk_Association	285	Milk palmitoleic acid content	Milk palmitoleic acid content
chr26	chr26	22826001	22828000	overlap	100095	Milk_Association	286	Milk fat yield	Milk fat yield
chr26	chr26	30140401	30142400	overlap	34259	Milk_Association	287	Milk C14 index	Milk C14 index
chr26	chr26	31247601	31249600	overlap	196020	Milk_Association	288	Milk C14 index	Milk C14 index
chr26	chr26	31247601	31249600	overlap	201206	Milk_Association	289	Milk myristoleic acid content	Milk myristoleic acid content
chr26	chr26	44488001	44494000	overlap	158345	Milk_Association	290	Milking speed	Milking speed
chr2	chr2	6905201	6907200	overlap	120555	Reproduction_Association	291	Luteal activity	Luteal activity
chr2	chr2	6905201	6907200	overlap	120552	Reproduction_Association	292	Luteal activity	Luteal activity
chr27	chr27	38272401	38274800	overlap	155695	Milk_Association	293	Milk tridecylic acid content	Milk tridecylic acid content
chr27	chr27	38272401	38274800	overlap	155696	Milk_Association	294	Milk tridecylic acid content	Milk tridecylic acid content
chr27	chr27	38272401	38274800	overlap	155697	Milk_Association	295	Milk tridecylic acid content	Milk tridecylic acid content
chr27	chr27	38272401	38274800	overlap	155698	Milk_Association	296	Milk tridecylic acid content	Milk tridecylic acid content
chr27	chr27	6368001	6378000	overlap	229616	Meat_and_Carcass_Association	297	Tenderness score	Tenderness score
chr27	chr27	6368001	6378000	overlap	234942	Meat_and_Carcass_Association	298	Connective tissue amount	Connective tissue amount
chr27	chr27	6388001	6416000	overlap	227168	Meat_and_Carcass_Association	299	Shear force	Shear force
chr2	chr2	78164001	78187600	overlap	96174	Health_Association	300	Bovine tuberculosis susceptibility	Bovine tuberculosis susceptibility
chr2	chr2	78164001	78187600	overlap	112031	Milk_Association	301	Milk kappa-casein percentage	Milk kappa-casein percentage
chr2	chr2	78164001	78187600	overlap	118775	Milk_Association	302	Milk unglycosylated kappa-casein percentage	Milk unglycosylated kappa-casein percentage
chr28	chr28	22846801	22850400	overlap	106897	Reproduction_Association	303	Conception rate	Conception rate
chr28	chr28	35506401	35535200	overlap	249363	Milk_Association	304	Milk fat percentage	Milk fat percentage
chr29	chr29	11028801	11034800	overlap	69463	Production_Association	305	Body weight gain	Body weight gain
chr29	chr29	200001	202400	overlap	30017	Reproduction_Association	306	Interval to first estrus after calving	Interval to first estrus after calving
chr29	chr29	200001	202400	overlap	30235	Reproduction_Association	307	Interval to first estrus after calving	Interval to first estrus after calving
chr29	chr29	200001	202400	overlap	30260	Reproduction_Association	308	Interval to first estrus after calving	Interval to first estrus after calving
chr29	chr29	27636001	27640000	overlap	116638	Milk_Association	309	Milk glycosylated kappa-casein percentage	Milk glycosylated kappa-casein percentage
chr29	chr29	43615201	43619600	overlap	143222	Reproduction_Association	310	Interval to first estrus after calving	Interval to first estrus after calving
chr29	chr29	43622801	43626400	overlap	15796	Milk_Association	311	Milk protein percentage	Milk protein percentage
chr29	chr29	43622801	43626400	overlap	123163	Production_Association	312	Length of productive life	Length of productive life
chr29	chr29	43622801	43626400	overlap	123954	Production_Association	313	Length of productive life	Length of productive life
chr29	chr29	43668801	43674000	overlap	143221	Reproduction_Association	314	Interval to first estrus after calving	Interval to first estrus after calving
chr29	chr29	9544401	9546400	overlap	147635	Milk_Association	315	Milk lactose content	Milk lactose content
chr3	chr3	10203601	10207200	overlap	36374	Meat_and_Carcass_Association	316	Shear force	Shear force
chr3	chr3	10203601	10207200	overlap	228080	Meat_and_Carcass_Association	317	Tenderness score	Tenderness score
chr3	chr3	10203601	10207200	overlap	233403	Meat_and_Carcass_Association	318	Connective tissue amount	Connective tissue amount
chr3	chr3	13289201	13297200	overlap	231537	Meat_and_Carcass_Association	319	Marbling score	Marbling score
chr3	chr3	13289201	13297200	overlap	105992	Milk_Association	320	Milk protein percentage	Milk protein percentage
chr3	chr3	13289201	13297200	overlap	225393	Meat_and_Carcass_Association	321	Shear force	Shear force
chr3	chr3	13301201	13307200	overlap	105994	Milk_Association	322	Milk protein percentage	Milk protein percentage
chr3	chr3	13301201	13307200	overlap	225395	Meat_and_Carcass_Association	323	Shear force	Shear force
chr3	chr3	13301201	13307200	overlap	225383	Meat_and_Carcass_Association	324	Shear force	Shear force
chr3	chr3	13309601	13329200	overlap	105995	Milk_Association	325	Milk protein percentage	Milk protein percentage
chr3	chr3	13309601	13329200	overlap	105996	Milk_Association	326	Milk protein percentage	Milk protein percentage
chr3	chr3	17638401	17641600	overlap	105949	Milk_Association	327	Milk protein percentage	Milk protein percentage
chr3	chr3	39065601	39071600	overlap	225524	Meat_and_Carcass_Association	328	Shear force	Shear force
chr3	chr3	54236001	54273200	overlap	225507	Meat_and_Carcass_Association	329	Shear force	Shear force
chr3	chr3	77647201	77648800	overlap	231526	Meat_and_Carcass_Association	330	Marbling score	Marbling score
chr3	chr3	80978801	80980800	overlap	25793	Milk_Association	331	Milk fat yield	Milk fat yield
chr3	chr3	8573601	8614000	overlap	231543	Meat_and_Carcass_Association	332	Marbling score	Marbling score
chr4	chr4	112827201	112984800	overlap	231551	Meat_and_Carcass_Association	333	Marbling score	Marbling score
chr4	chr4	112827201	112984800	overlap	135796	Health_QTL	334	Tick resistance	Tick resistance
chr4	chr4	113250401	113269600	overlap	212538	Reproduction_Association	335	Inseminations per conception	Inseminations per conception
chr4	chr4	113277201	113290000	overlap	225540	Meat_and_Carcass_Association	336	Shear force	Shear force
chr4	chr4	19401601	19403600	overlap	228157	Meat_and_Carcass_Association	337	Tenderness score	Tenderness score
chr4	chr4	198801	201200	overlap	231613	Meat_and_Carcass_Association	338	Marbling score	Marbling score
chr4	chr4	20764001	20766000	overlap	125812	Milk_Association	339	Milk yield	Milk yield
chr4	chr4	20764001	20766000	overlap	166798	Milk_Association	340	Milk yield	Milk yield
chr4	chr4	44186001	44188800	overlap	231573	Meat_and_Carcass_Association	341	Marbling score	Marbling score
chr4	chr4	5477601	5479200	overlap	231564	Meat_and_Carcass_Association	342	Marbling score	Marbling score
chr4	chr4	82697201	82723600	overlap	225548	Meat_and_Carcass_Association	343	Shear force	Shear force
chr4	chr4	98302801	98308800	overlap	250270	Milk_Association	344	Milk protein percentage	Milk protein percentage
chr5	chr5	100145201	100200000	overlap	225765	Meat_and_Carcass_Association	345	Shear force	Shear force
chr5	chr5	22201201	22203200	overlap	231627	Meat_and_Carcass_Association	346	Marbling score	Marbling score
chr5	chr5	2993601	3000800	overlap	176254	Milk_Association	347	Milk protein yield	Milk protein yield
chr5	chr5	34807201	34809600	overlap	40860	Reproduction_Association	348	Calving ease	Calving ease
chr5	chr5	34807201	34809600	overlap	40861	Milk_Association	349	Milk fat percentage	Milk fat percentage
chr5	chr5	34807201	34809600	overlap	40862	Milk_Association	350	Milk fat yield	Milk fat yield
chr5	chr5	34807201	34809600	overlap	40863	Production_Association	351	Net merit	Net merit
chr5	chr5	34807201	34809600	overlap	40864	Milk_Association	352	Milk protein percentage	Milk protein percentage
chr5	chr5	34807201	34809600	overlap	40865	Milk_Association	353	Milk protein yield	Milk protein yield
chr5	chr5	34807201	34809600	overlap	40866	Reproduction_Association	354	Calving ease	Calving ease
chr5	chr5	34807201	34809600	overlap	40867	Exterior_Association	355	Strength	Strength
chr5	chr5	34807201	34809600	overlap	40868	Exterior_Association	356	Teat length	Teat length
chr5	chr5	34807201	34809600	overlap	175897	Milk_Association	357	Milk fat yield	Milk fat yield
chr5	chr5	34807201	34809600	overlap	175988	Milk_Association	358	Milk yield	Milk yield
chr5	chr5	38201601	38204800	overlap	231640	Meat_and_Carcass_Association	359	Marbling score	Marbling score
chr5	chr5	39865601	39868000	overlap	151579	Meat_and_Carcass_Association	360	Muscle calcium content	Muscle calcium content
chr5	chr5	39865601	39868000	overlap	151736	Meat_and_Carcass_Association	361	Muscle creatinine content	Muscle creatinine content
chr5	chr5	39865601	39868000	overlap	151980	Meat_and_Carcass_Association	362	Muscle potassium content	Muscle potassium content
chr5	chr5	39865601	39868000	overlap	152119	Meat_and_Carcass_Association	363	Muscle magnesium content	Muscle magnesium content
chr5	chr5	42477601	42493600	overlap	257448	Meat_and_Carcass_Association	364	Bone weight	Bone weight
chr5	chr5	42477601	42493600	overlap	257449	Meat_and_Carcass_Association	365	Bone weight	Bone weight
chr5	chr5	43154401	43156400	overlap	71388	Reproduction_Association	366	Inhibin level	Inhibin level
chr5	chr5	45066401	45069600	overlap	138775	Reproduction_Association	367	Scrotal circumference	Scrotal circumference
chr5	chr5	47838801	47846800	overlap	61993	Reproduction_Association	368	Pregnancy rate	Pregnancy rate
chr5	chr5	47838801	47846800	overlap	71237	Reproduction_Association	369	Inhibin level	Inhibin level
chr5	chr5	47838801	47846800	overlap	16277	Exterior_Association	370	Stature	Stature
chr5	chr5	47838801	47846800	overlap	24524	Production_Association	371	Body weight	Body weight
chr5	chr5	47838801	47846800	overlap	30116	Reproduction_Association	372	Interval to first estrus after calving	Interval to first estrus after calving
chr5	chr5	47838801	47846800	overlap	30334	Reproduction_Association	373	Interval to first estrus after calving	Interval to first estrus after calving
chr5	chr5	47838801	47846800	overlap	137194	Exterior_Association	374	Udder cleft	Udder cleft
chr5	chr5	47838801	47846800	overlap	137195	Exterior_Association	375	Teat thickness	Teat thickness
chr5	chr5	49769601	49772800	overlap	30165	Reproduction_Association	376	Interval to first estrus after calving	Interval to first estrus after calving
chr5	chr5	49769601	49772800	overlap	30356	Reproduction_Association	377	Interval to first estrus after calving	Interval to first estrus after calving
chr5	chr5	50085601	50092800	overlap	138793	Reproduction_Association	378	Scrotal circumference	Scrotal circumference
chr5	chr5	51074001	51076400	overlap	250505	Milk_Association	379	Milk protein percentage	Milk protein percentage
chr5	chr5	51851601	51854000	overlap	116371	Milk_Association	380	Milk glycosylated kappa-casein percentage	Milk glycosylated kappa-casein percentage
chr5	chr5	55489601	55492400	overlap	71394	Reproduction_Association	381	Inhibin level	Inhibin level
chr5	chr5	55956401	55958000	overlap	156059	Milk_Association	382	Milk tridecylic acid content	Milk tridecylic acid content
chr5	chr5	57661201	57687600	overlap	14904	Milk_Association	383	Milk fat yield	Milk fat yield
chr5	chr5	57661201	57687600	overlap	37337	Exterior_Association	384	Coat color	Coat color
chr5	chr5	57661201	57687600	overlap	261613	Exterior_Association	385	Sole ulcer	Sole ulcer
chr5	chr5	57661201	57687600	overlap	154911	Health_Association	386	Somatic cell count	Somatic cell count
chr5	chr5	72830401	72837200	overlap	30145	Reproduction_Association	387	Interval to first estrus after calving	Interval to first estrus after calving
chr5	chr5	72830401	72837200	overlap	30374	Reproduction_Association	388	Interval to first estrus after calving	Interval to first estrus after calving
chr5	chr5	72830401	72837200	overlap	36390	Meat_and_Carcass_Association	389	Shear force	Shear force
chr5	chr5	78034001	78037200	overlap	215381	Milk_Association	390	Milk fat percentage	Milk fat percentage
chr5	chr5	91757201	91759200	overlap	102828	Milk_Association	391	Milk fat yield	Milk fat yield
chr5	chr5	91757201	91759200	overlap	163944	Milk_Association	392	Milk fat yield	Milk fat yield
chr5	chr5	91757201	91759200	overlap	173485	Milk_Association	393	Milk fat percentage	Milk fat percentage
chr5	chr5	91757201	91759200	overlap	174040	Milk_Association	394	Milk fat yield	Milk fat yield
chr6	chr6	24152801	24156800	overlap	67550	Production_Association	395	Body weight	Body weight
chr6	chr6	24152801	24156800	overlap	67551	Production_Association	396	Body weight gain	Body weight gain
chr6	chr6	3103201	3111200	overlap	233651	Meat_and_Carcass_Association	397	Connective tissue amount	Connective tissue amount
chr6	chr6	34970801	34976000	overlap	182662	Production_Association	398	Dry matter intake	Dry matter intake
chr6	chr6	34970801	34976000	overlap	186967	Production_Association	399	Metabolic body weight	Metabolic body weight
chr6	chr6	38134401	38137200	overlap	189325	Production_Association	400	Metabolic body weight	Metabolic body weight
chr6	chr6	38134401	38137200	overlap	183696	Production_Association	401	Dry matter intake	Dry matter intake
chr6	chr6	38134401	38137200	overlap	186401	Production_Association	402	Metabolic body weight	Metabolic body weight
chr6	chr6	38134401	38137200	overlap	183697	Production_Association	403	Dry matter intake	Dry matter intake
chr6	chr6	38134401	38137200	overlap	189391	Production_Association	404	Metabolic body weight	Metabolic body weight
chr6	chr6	38134401	38137200	overlap	183850	Production_Association	405	Dry matter intake	Dry matter intake
chr6	chr6	38134401	38137200	overlap	189550	Production_Association	406	Metabolic body weight	Metabolic body weight
chr6	chr6	38134401	38137200	overlap	189785	Production_Association	407	Metabolic body weight	Metabolic body weight
chr6	chr6	38134401	38137200	overlap	183804	Production_Association	408	Dry matter intake	Dry matter intake
chr6	chr6	38134401	38137200	overlap	189420	Production_Association	409	Metabolic body weight	Metabolic body weight
chr6	chr6	38134401	38137200	overlap	183698	Production_Association	410	Dry matter intake	Dry matter intake
chr6	chr6	38134401	38137200	overlap	189621	Production_Association	411	Metabolic body weight	Metabolic body weight
chr6	chr6	46946001	46949200	overlap	66561	Production_Association	412	Body weight	Body weight
chr6	chr6	46946001	46949200	overlap	67691	Production_Association	413	Body weight	Body weight
chr6	chr6	46946001	46949200	overlap	67692	Production_Association	414	Body weight gain	Body weight gain
chr6	chr6	46946001	46949200	overlap	137866	Milk_Association	415	Milk protein percentage	Milk protein percentage
chr6	chr6	46946001	46949200	overlap	138233	Milk_Association	416	Milk fat percentage	Milk fat percentage
chr6	chr6	54214801	54218800	overlap	70376	Milk_Association	417	Milk potassium content	Milk potassium content
chr6	chr6	5907601	6000000	overlap	233622	Meat_and_Carcass_Association	418	Connective tissue amount	Connective tissue amount
chr6	chr6	5907601	6000000	overlap	41835	Exterior_Association	419	Foot angle	Foot angle
chr6	chr6	5907601	6000000	overlap	41836	Milk_Association	420	Milk fat yield	Milk fat yield
chr6	chr6	5907601	6000000	overlap	41837	Milk_Association	421	Milk yield	Milk yield
chr6	chr6	5907601	6000000	overlap	41838	Production_Association	422	Net merit	Net merit
chr6	chr6	5907601	6000000	overlap	41839	Milk_Association	423	Milk protein percentage	Milk protein percentage
chr6	chr6	5907601	6000000	overlap	41840	Milk_Association	424	Milk protein yield	Milk protein yield
chr6	chr6	5907601	6000000	overlap	41841	Exterior_Association	425	Rear leg placement - rear view	Rear leg placement - rear view
chr6	chr6	5907601	6000000	overlap	41842	Exterior_Association	426	Rear leg placement - side view	Rear leg placement - side view
chr6	chr6	64303601	64306400	overlap	231737	Meat_and_Carcass_Association	427	Marbling score	Marbling score
chr6	chr6	69978801	70466800	overlap	181665	Exterior_Association	428	White spotting	White spotting
chr6	chr6	69978801	70466800	overlap	181664	Exterior_Association	429	White spotting	White spotting
chr6	chr6	69978801	70466800	overlap	233648	Meat_and_Carcass_Association	430	Connective tissue amount	Connective tissue amount
chr6	chr6	69978801	70466800	overlap	181661	Exterior_Association	431	White spotting	White spotting
chr6	chr6	69978801	70466800	overlap	250572	Milk_Association	432	Milk protein percentage	Milk protein percentage
chr6	chr6	69978801	70466800	overlap	181663	Exterior_Association	433	White spotting	White spotting
chr6	chr6	69978801	70466800	overlap	181702	Exterior_Association	434	White spotting	White spotting
chr6	chr6	69978801	70466800	overlap	181662	Exterior_Association	435	White spotting	White spotting
chr6	chr6	69978801	70466800	overlap	250519	Milk_Association	436	Milk protein percentage	Milk protein percentage
chr6	chr6	69978801	70466800	overlap	250734	Milk_Association	437	Milk protein percentage	Milk protein percentage
chr6	chr6	69978801	70466800	overlap	250599	Milk_Association	438	Milk protein percentage	Milk protein percentage
chr6	chr6	69978801	70466800	overlap	31634	Health_Association	439	Somatic cell count	Somatic cell count
chr6	chr6	69978801	70466800	overlap	31635	Health_Association	440	Somatic cell count	Somatic cell count
chr6	chr6	69978801	70466800	overlap	250577	Milk_Association	441	Milk protein percentage	Milk protein percentage
chr6	chr6	69978801	70466800	overlap	250541	Milk_Association	442	Milk protein percentage	Milk protein percentage
chr6	chr6	69978801	70466800	overlap	250748	Milk_Association	443	Milk protein percentage	Milk protein percentage
chr6	chr6	69978801	70466800	overlap	56418	Reproduction_Association	444	Calving ease	Calving ease
chr6	chr6	69978801	70466800	overlap	214785	Exterior_Association	445	Udder height	Udder height
chr6	chr6	69978801	70466800	overlap	21160	Exterior_Association	446	Eye area pigmentation	Eye area pigmentation
chr6	chr6	69978801	70466800	overlap	214869	Exterior_Association	447	Udder height	Udder height
chr6	chr6	69978801	70466800	overlap	37370	Exterior_Association	448	Facial pigmentation	Facial pigmentation
chr6	chr6	69978801	70466800	overlap	37371	Exterior_Association	449	Eye area pigmentation	Eye area pigmentation
chr6	chr6	69978801	70466800	overlap	153969	Production_Association	450	Metabolic body weight	Metabolic body weight
chr6	chr6	69978801	70466800	overlap	37372	Exterior_Association	451	Facial pigmentation	Facial pigmentation
chr6	chr6	69978801	70466800	overlap	37373	Exterior_Association	452	Eye area pigmentation	Eye area pigmentation
chr6	chr6	78498401	78504800	overlap	110495	Milk_Association	453	Milk kappa-casein percentage	Milk kappa-casein percentage
chr6	chr6	78498401	78504800	overlap	118890	Milk_Association	454	Milk unglycosylated kappa-casein percentage	Milk unglycosylated kappa-casein percentage
chr6	chr6	78557601	78580000	overlap	109623	Milk_Association	455	Milk kappa-casein percentage	Milk kappa-casein percentage
chr6	chr6	78557601	78580000	overlap	114578	Milk_Association	456	Milk glycosylated kappa-casein percentage	Milk glycosylated kappa-casein percentage
chr6	chr6	78557601	78580000	overlap	117721	Milk_Association	457	Milk unglycosylated kappa-casein percentage	Milk unglycosylated kappa-casein percentage
chr6	chr6	78557601	78580000	overlap	110613	Milk_Association	458	Milk kappa-casein percentage	Milk kappa-casein percentage
chr6	chr6	78557601	78580000	overlap	118490	Milk_Association	459	Milk unglycosylated kappa-casein percentage	Milk unglycosylated kappa-casein percentage
chr6	chr6	78557601	78580000	overlap	110504	Milk_Association	460	Milk kappa-casein percentage	Milk kappa-casein percentage
chr6	chr6	78557601	78580000	overlap	118899	Milk_Association	461	Milk unglycosylated kappa-casein percentage	Milk unglycosylated kappa-casein percentage
chr6	chr6	78557601	78580000	overlap	110505	Milk_Association	462	Milk kappa-casein percentage	Milk kappa-casein percentage
chr6	chr6	78557601	78580000	overlap	118900	Milk_Association	463	Milk unglycosylated kappa-casein percentage	Milk unglycosylated kappa-casein percentage
chr6	chr6	78557601	78580000	overlap	110506	Milk_Association	464	Milk kappa-casein percentage	Milk kappa-casein percentage
chr6	chr6	78557601	78580000	overlap	118901	Milk_Association	465	Milk unglycosylated kappa-casein percentage	Milk unglycosylated kappa-casein percentage
chr6	chr6	78557601	78580000	overlap	110507	Milk_Association	466	Milk kappa-casein percentage	Milk kappa-casein percentage
chr6	chr6	78557601	78580000	overlap	118902	Milk_Association	467	Milk unglycosylated kappa-casein percentage	Milk unglycosylated kappa-casein percentage
chr6	chr6	83352401	83354400	overlap	111467	Milk_Association	468	Milk kappa-casein percentage	Milk kappa-casein percentage
chr6	chr6	84314001	84369600	overlap	110039	Milk_Association	469	Milk kappa-casein percentage	Milk kappa-casein percentage
chr6	chr6	84314001	84369600	overlap	115579	Milk_Association	470	Milk glycosylated kappa-casein percentage	Milk glycosylated kappa-casein percentage
chr6	chr6	84314001	84369600	overlap	118181	Milk_Association	471	Milk unglycosylated kappa-casein percentage	Milk unglycosylated kappa-casein percentage
chr6	chr6	85415201	85418400	overlap	112116	Milk_Association	472	Milk kappa-casein percentage	Milk kappa-casein percentage
chr6	chr6	85415201	85418400	overlap	115283	Milk_Association	473	Milk glycosylated kappa-casein percentage	Milk glycosylated kappa-casein percentage
chr6	chr6	85415201	85418400	overlap	179690	Health_Association	474	Ketosis	Ketosis
chr6	chr6	85693201	85698000	overlap	240759	Milk_Association	475	Milk yield	Milk yield
chr6	chr6	85693201	85698000	overlap	250739	Milk_Association	476	Milk protein percentage	Milk protein percentage
chr6	chr6	88348801	88350400	overlap	109874	Milk_Association	477	Milk kappa-casein percentage	Milk kappa-casein percentage
chr6	chr6	88348801	88350400	overlap	114769	Milk_Association	478	Milk glycosylated kappa-casein percentage	Milk glycosylated kappa-casein percentage
chr6	chr6	88348801	88350400	overlap	118405	Milk_Association	479	Milk unglycosylated kappa-casein percentage	Milk unglycosylated kappa-casein percentage
chr6	chr6	90073601	90077200	overlap	109987	Milk_Association	480	Milk kappa-casein percentage	Milk kappa-casein percentage
chr6	chr6	90073601	90077200	overlap	117773	Milk_Association	481	Milk unglycosylated kappa-casein percentage	Milk unglycosylated kappa-casein percentage
chr6	chr6	90073601	90077200	overlap	119586	Milk_Association	482	Milk alpha-S2-casein percentage	Milk alpha-S2-casein percentage
chr6	chr6	90073601	90077200	overlap	119963	Milk_Association	483	Milk phosphorylated alpha-S2-casein percentage	Milk phosphorylated alpha-S2-casein percentage
chr6	chr6	95908001	95912400	overlap	167701	Health_Association	484	Bovine tuberculosis susceptibility	Bovine tuberculosis susceptibility
chr7	chr7	10288001	10290800	overlap	231817	Meat_and_Carcass_Association	485	Marbling score	Marbling score
chr7	chr7	10726001	10776800	overlap	225979	Meat_and_Carcass_Association	486	Shear force	Shear force
chr7	chr7	22592801	22596800	overlap	67855	Production_Association	487	Body weight gain	Body weight gain
chr7	chr7	40172401	40182400	overlap	29963	Reproduction_Association	488	Age at puberty	Age at puberty
chr7	chr7	40172401	40182400	overlap	37409	Exterior_Association	489	Facial pigmentation	Facial pigmentation
chr7	chr7	41608001	41610000	overlap	225934	Meat_and_Carcass_Association	490	Shear force	Shear force
chr7	chr7	41660001	41690800	overlap	64050	Milk_Association	491	Milk riboflavin content	Milk riboflavin content
chr7	chr7	42659601	42661600	overlap	30233	Reproduction_Association	492	Interval to first estrus after calving	Interval to first estrus after calving
chr7	chr7	42659601	42661600	overlap	30444	Reproduction_Association	493	Interval to first estrus after calving	Interval to first estrus after calving
chr7	chr7	85126001	85130400	overlap	233729	Meat_and_Carcass_Association	494	Connective tissue amount	Connective tissue amount
chr7	chr7	85126001	85130400	overlap	233742	Meat_and_Carcass_Association	495	Connective tissue amount	Connective tissue amount
chr7	chr7	85126001	85130400	overlap	233717	Meat_and_Carcass_Association	496	Connective tissue amount	Connective tissue amount
chr7	chr7	85126001	85130400	overlap	233732	Meat_and_Carcass_Association	497	Connective tissue amount	Connective tissue amount
chr8	chr8	33632801	33643200	overlap	23775	Production_Association	498	Body weight	Body weight
chr8	chr8	8048801	8059600	overlap	231888	Meat_and_Carcass_Association	499	Marbling score	Marbling score
chr8	chr8	88790801	88797600	overlap	246455	Milk_Association	500	Milk fat percentage	Milk fat percentage
chr8	chr8	91870401	91879200	overlap	43774	Reproduction_Association	501	Calving ease	Calving ease
chr8	chr8	91870401	91879200	overlap	43775	Exterior_Association	502	Dairy form	Dairy form
chr8	chr8	91870401	91879200	overlap	43776	Reproduction_Association	503	Pregnancy rate	Pregnancy rate
chr8	chr8	91870401	91879200	overlap	43777	Milk_Association	504	Milk fat yield	Milk fat yield
chr8	chr8	91870401	91879200	overlap	43778	Production_Association	505	Net merit	Net merit
chr8	chr8	91870401	91879200	overlap	43779	Production_Association	506	Length of productive life	Length of productive life
chr8	chr8	91870401	91879200	overlap	43780	Milk_Association	507	Milk protein percentage	Milk protein percentage
chr8	chr8	91870401	91879200	overlap	43781	Milk_Association	508	Milk protein yield	Milk protein yield
chr8	chr8	91870401	91879200	overlap	43782	Exterior_Association	509	Rear leg placement - side view	Rear leg placement - side view
chr8	chr8	91870401	91879200	overlap	43783	Reproduction_Association	510	Calving ease	Calving ease
chr8	chr8	91870401	91879200	overlap	43784	Health_Association	511	Somatic cell score	Somatic cell score
chr8	chr8	91870401	91879200	overlap	43785	Reproduction_Association	512	Stillbirth	Stillbirth
chr8	chr8	91870401	91879200	overlap	43786	Exterior_Association	513	Teat length	Teat length
chr9	chr9	15177601	15196800	overlap	167889	Health_Association	514	Bovine tuberculosis susceptibility	Bovine tuberculosis susceptibility
chr9	chr9	4084001	4089600	overlap	228435	Meat_and_Carcass_Association	515	Tenderness score	Tenderness score
chr9	chr9	4084001	4089600	overlap	233843	Meat_and_Carcass_Association	516	Connective tissue amount	Connective tissue amount
chr9	chr9	4084001	4089600	overlap	228439	Meat_and_Carcass_Association	517	Tenderness score	Tenderness score
chr9	chr9	4084001	4089600	overlap	233847	Meat_and_Carcass_Association	518	Connective tissue amount	Connective tissue amount
chr9	chr9	55184801	55195200	overlap	14891	Milk_Association	519	Milk yield	Milk yield
chr9	chr9	65929601	65931600	overlap	240850	Milk_Association	520	Milk yield	Milk yield

## Sheet: Table S8
Table S8. Primers used for validation of five randomly selected CNVRs
1	CNV1-1F	TTCAGGTTCACCAACTTCCCT
	CNV1-1R	GAGCAGCAAACGGCTAACTG
2	CNV2-1F	CTAGCAACACGGGTTTCGTTT
	CNV2-1R	TAAGGGCAGACACAGTTAGCC
2	CNV3-1F	TGCCACATTAAGTGACATTACCA
	CNV3-1R	TCCTTAATGCCACATTCTATCTGT
3	CNV4-1F	AGGGTTGGAGGTAATTTTGCATGA
	CNV4-1R	CTATCTTGTGTAGTAGGAATGAGCA
4	CNV5-1F	CACGCCTCCAAAGCATTTTT
	CNV5-1R	GGAGAGAAGGAATATTTGGGATTG
5	BTF3F	AACCAGGAGAAACTCGCCAA
	BTF3R	TTCGGTGAAATGCCCTCTCG
